# Supplementary material for: 1-Cyano­methyl-1,4-diazo­niabicyclo­[2.2.2]octane tetra­chloridocobaltate(II)
Source: Acta Crystallogr Sect E Struct Rep Online. 2012 Apr 25;68(Pt 5):m665. doi: 10.1107/S1600536812017187 (PMC3344387; doi:10.1107/S1600536812017187)
Supplement: Supplementary file 2 [file e-68-0m665-Isup2.hkl]

# 
# h,k,l, Fc-squared, Fo-squared, sigma(Fo-squared) and status flag 
# 
data_I
_shelx_title ' J in P2(1)/c' 
_shelx_refln_list_code          4 
_shelx_F_calc_maximum      211.17 
_exptl_crystal_F_000       716.00 
_reflns_d_resolution_high  0.7702 
 
loop_ 
 _symmetry_equiv_pos_as_xyz 
 'x, y, z' 
 '-x, y+1/2, -z+1/2' 
 '-x, -y, -z' 
 'x, -y-1/2, z-1/2' 
 
_cell_length_a     8.3085 
_cell_length_b    13.6042 
_cell_length_c    12.1852 
_cell_angle_alpha  90.000 
_cell_angle_beta   93.780 
_cell_angle_gamma  90.000 
 
_shelx_F_squared_multiplier     1.000 
 
loop_ 
 _refln_index_h 
 _refln_index_k 
 _refln_index_l 
 _refln_F_squared_calc 
 _refln_F_squared_meas 
 _refln_F_squared_sigma 
 _refln_observed_status 
   2   0   0     8021.57     7826.36    124.57 o 
   3   0   0     6464.46     6380.25    188.07 o 
   4   0   0    15289.71    14183.51    353.19 o 
   5   0   0    17507.50    15491.91    441.86 o 
   6   0   0      202.17      207.86     17.49 o 
   7   0   0     6892.58     6348.19    209.39 o 
   8   0   0      677.55      653.55     33.51 o 
   9   0   0     4344.06     4149.22    274.26 o 
  10   0   0      148.01      143.49     37.25 o 
   2   1   0     3367.19     3298.42     40.24 o 
   3   1   0    18471.79    16691.65    261.74 o 
   4   1   0     9204.88     8949.28    161.51 o 
   5   1   0    13563.40    13096.32    289.32 o 
   6   1   0     1719.06     1768.53     39.65 o 
   7   1   0       33.65       61.43      7.66 o 
   8   1   0     2957.94     2872.38     97.35 o 
   9   1   0      406.30      387.46     33.79 o 
  10   1   0     1082.68     1125.04     73.92 o 
   0   2   0    15078.34    15275.33    274.30 o 
   1   2   0     2497.77     2488.93     49.03 o 
   2   2   0    13582.81    12577.86    168.39 o 
   3   2   0     4194.88     4146.57     62.23 o 
   4   2   0     9833.75     9212.78    158.40 o 
   5   2   0     2846.38     3022.95     72.45 o 
   6   2   0      418.36      417.45     14.59 o 
   7   2   0     1494.45     1446.43     44.66 o 
   8   2   0      315.08      306.10     17.72 o 
   9   2   0     1883.31     1847.14     99.80 o 
  10   2   0        1.27       31.29     18.51 o 
   1   3   0    19866.03    18086.32    202.74 o 
   2   3   0      749.27      826.65     26.55 o 
   3   3   0     1956.90     1855.48     31.81 o 
   4   3   0      163.85      159.26      8.66 o 
   5   3   0     1833.23     1699.02     37.22 o 
   6   3   0     2844.07     2771.98     66.76 o 
   7   3   0     3865.17     3659.16     95.41 o 
   8   3   0     1819.84     1815.16     83.69 o 
   9   3   0      259.16      254.33     25.98 o 
  10   3   0      701.46      668.36     70.33 o 
   0   4   0      131.34      259.08      8.26 o 
   1   4   0       17.10       41.12      6.14 o 
   2   4   0    19085.62    17202.77    282.82 o 
   3   4   0     2901.38     2900.14     52.19 o 
   4   4   0     3483.59     3560.14     70.03 o 
   5   4   0       72.71      105.91     10.80 o 
   6   4   0     4993.72     4882.64    128.20 o 
   7   4   0     1575.47     1513.56     46.35 o 
   8   4   0      106.95      111.36     16.20 o 
   9   4   0      263.76      247.71     24.57 o 
  10   4   0      367.24      422.06     52.43 o 
   1   5   0     7734.59     7883.24    197.98 o 
   2   5   0     2217.45     2192.97     38.47 o 
   3   5   0    11990.10    11353.25    214.92 o 
   4   5   0      598.91      534.04     16.13 o 
   5   5   0      496.61      572.97     41.90 o 
   6   5   0     1655.15     1561.58     42.75 o 
   7   5   0     2166.97     2099.35     76.94 o 
   8   5   0     1388.48     1281.87     54.44 o 
   9   5   0       20.24       46.49     18.27 o 
  10   5   0      992.74      987.72     87.99 o 
   0   6   0     2458.64     2486.17     69.88 o 
   1   6   0       59.14       45.97      5.44 o 
   2   6   0    23270.57    21596.19    411.47 o 
   3   6   0     1215.34     1114.97     24.55 o 
   4   6   0        5.19        3.26      4.84 o 
   5   6   0     4099.23     3930.39     95.22 o 
   6   6   0     1914.78     1912.79     54.21 o 
   7   6   0     3264.14     3031.48    105.11 o 
   8   6   0        9.55       17.46     10.00 o 
   9   6   0       79.21       81.59     23.89 o 
  10   6   0        0.79      -10.23     18.95 o 
   1   7   0    11924.49    11705.05    257.88 o 
   2   7   0     3598.46     3536.10    104.84 o 
   3   7   0     7793.15     6952.22    227.17 o 
   4   7   0     1169.18     1200.93     29.38 o 
   5   7   0      622.94      613.19     19.42 o 
   6   7   0     4781.49     4540.53    157.96 o 
   7   7   0      559.70      500.14     36.07 o 
   8   7   0      583.06      548.66     43.79 o 
   9   7   0      468.17      494.99     41.92 o 
   0   8   0     7303.00     7420.71    339.87 o 
   1   8   0     3010.79     3234.96     99.04 o 
   2   8   0     6475.58     6590.21    133.25 o 
   3   8   0     1285.69     1176.42     47.37 o 
   4   8   0     4111.44     3799.59    126.53 o 
   5   8   0     3315.80     3099.03    105.75 o 
   6   8   0      451.15      493.26     28.04 o 
   7   8   0      784.76      745.84     49.94 o 
   8   8   0       65.48       80.70     17.56 o 
   9   8   0     1060.55      955.17     84.60 o 
   1   9   0     2293.44     2298.53     66.74 o 
   2   9   0      195.85      218.35      7.42 o 
   3   9   0      658.22      626.74     32.09 o 
   4   9   0      442.48      442.05     25.46 o 
   5   9   0      548.03      542.96     29.69 o 
   6   9   0      746.62     1011.26    112.22 o 
   7   9   0       26.63       14.27      9.55 o 
   8   9   0      253.75      250.65     28.54 o 
   9   9   0      600.62      635.66    106.78 o 
   0  10   0     4037.96     4541.91    451.18 o 
   1  10   0      127.98      135.64      8.47 o 
   2  10   0     1511.07     1495.60     88.33 o 
   3  10   0       73.20       90.03     12.71 o 
   4  10   0     1969.53     1937.11     81.90 o 
   5  10   0       14.98       68.86     14.67 o 
   6  10   0      152.75      219.03     19.85 o 
   7  10   0       42.63       49.99     14.45 o 
   8  10   0      255.31      240.99     29.99 o 
   1  11   0      144.55      151.90      8.18 o 
   2  11   0        3.15       10.95      8.09 o 
   3  11   0       75.73       86.75     13.42 o 
   4  11   0      195.99      245.55     42.06 o 
   5  11   0      891.57      946.88     50.33 o 
   6  11   0       43.99       75.61     26.63 o 
   7  11   0        0.33       -3.91     10.52 o 
   8  11   0       78.77       65.31     26.56 o 
   0  12   0      450.38      461.91     75.84 o 
   1  12   0      329.92      310.98     24.97 o 
   2  12   0       24.08       30.28     23.19 o 
   3  12   0        7.98       -7.26     14.37 o 
   4  12   0      342.40      383.90     31.77 o 
   5  12   0        0.56       56.42     24.63 o 
   6  12   0        8.10       70.19     15.22 o 
   7  12   0      109.82      125.28     35.26 o 
   1  13   0      894.16      946.06     56.74 o 
   2  13   0      261.00      225.87     21.34 o 
   3  13   0       35.20       44.94     13.34 o 
   4  13   0     1046.75     1007.72     62.75 o 
   5  13   0      158.62      275.32     49.06 o 
   6  13   0       16.01       28.79     16.95 o 
   7  13   0       20.82       14.92     23.51 o 
   0  14   0       44.49       49.99     46.61 o 
   1  14   0      335.90      297.44     26.95 o 
   2  14   0      509.90      483.72     38.63 o 
   3  14   0      784.73      762.83     52.09 o 
   4  14   0        0.16        1.67      8.55 o 
   5  14   0        0.02       -5.46      9.34 o 
   6  14   0       10.92       -2.68     21.11 o 
   1  15   0      218.27      247.46     57.60 o 
   2  15   0      233.75      218.38     27.23 o 
   3  15   0      338.91      356.65     34.11 o 
   4  15   0      125.90      136.64     22.09 o 
   5  15   0       57.97       57.15     33.65 o 
   0  16   0      270.03      253.84    104.44 o 
   1  16   0        5.56        2.20     18.89 o 
   2  16   0      192.40      210.63     53.67 o 
   3  16   0       38.69       64.24     52.89 o 
   4  16   0      160.08      196.60     96.43 o 
   1  17   0      394.06      371.47     79.30 o 
   2  17   0        0.47        7.08     30.38 o 
 -10   1   1      169.00      172.40     24.88 o 
  -9   1   1      302.38      293.27     30.20 o 
  -8   1   1       68.73       73.92      9.11 o 
  -7   1   1      209.06      207.31     10.90 o 
  -6   1   1      399.40      421.66     34.89 o 
  -5   1   1      581.40     2157.41    169.62 o 
  -4   1   1     7510.34     7506.93    153.64 o 
  -3   1   1      952.37      967.44     20.37 o 
  -2   1   1    11189.38    10498.08    207.26 o 
  -1   1   1     3548.85     3289.30     43.30 o 
   1   1   1     2446.37     2257.45     42.20 o 
   2   1   1     3235.10     3297.05     28.91 o 
   3   1   1      321.99      362.34      6.04 o 
   4   1   1      275.15      263.34     10.86 o 
   5   1   1      150.26      288.74     33.40 o 
   6   1   1        8.03       13.59      2.23 o 
   7   1   1     1041.30     1024.21     35.57 o 
   8   1   1      767.18      805.25     46.69 o 
   9   1   1        3.77        0.10      7.66 o 
  10   1   1        7.01        9.59     10.83 o 
 -10   2   1       11.99       13.68     13.13 o 
  -9   2   1     1227.40     1138.16     68.19 o 
  -8   2   1      171.37      180.43     11.64 o 
  -7   2   1      635.33      649.81     22.94 o 
  -6   2   1      377.19      385.71     12.72 o 
  -5   2   1     1474.31     1633.49     56.05 o 
  -4   2   1      779.89      864.41     21.03 o 
  -3   2   1     1449.96     1439.89     47.29 o 
  -2   2   1     7943.16     7912.17    105.58 o 
  -1   2   1     2679.42     2560.92     27.78 o 
   0   2   1     7698.53     6883.12    126.06 o 
   1   2   1       11.96        5.07      2.30 o 
   2   2   1        0.12        5.47      1.43 o 
   3   2   1     3556.77     3743.30     59.97 o 
   4   2   1      651.98      694.94     16.54 o 
   5   2   1     1467.88     1441.27     29.35 o 
   6   2   1      166.41      230.52     43.94 o 
   7   2   1     1049.51      993.64     35.28 o 
   8   2   1       84.87       97.47     15.10 o 
   9   2   1      830.23      806.81     52.48 o 
  10   2   1        0.31        6.93     10.26 o 
 -10   3   1       93.27      121.89     28.27 o 
  -9   3   1      595.01      577.62     33.74 o 
  -8   3   1      281.43      293.18     18.97 o 
  -7   3   1     1044.75     1217.91     84.01 o 
  -6   3   1       30.97      432.59     26.28 o 
  -5   3   1       37.09       95.73     10.25 o 
  -4   3   1     2864.12     2684.80     50.23 o 
  -3   3   1     3946.83     4056.17     74.98 o 
  -2   3   1     4809.94     4840.95     54.12 o 
  -1   3   1       54.67       65.14      7.79 o 
   0   3   1     7959.03     8263.25    154.66 o 
   1   3   1      220.79      212.95      9.35 o 
   2   3   1     8268.14     8201.02    134.44 o 
   3   3   1      530.71      527.65     13.93 o 
   4   3   1     5261.87     5323.30    101.86 o 
   5   3   1      152.45      190.76     22.70 o 
   6   3   1     1573.30     1518.09     41.21 o 
   7   3   1       29.57       45.14      7.59 o 
   8   3   1      616.23      546.91     27.04 o 
   9   3   1      249.47      231.02     26.82 o 
  10   3   1        1.61       -8.50     14.31 o 
 -10   4   1       92.09      108.22     31.31 o 
  -9   4   1      186.43      187.71     21.06 o 
  -8   4   1     1093.71      983.67     42.86 o 
  -7   4   1      347.92      353.96     15.64 o 
  -6   4   1        0.90       46.17     19.85 o 
  -5   4   1     3356.86     3176.29     69.12 o 
  -4   4   1     2880.76     2774.43     54.79 o 
  -3   4   1     1875.72     1837.96     37.87 o 
  -2   4   1       97.81      115.48     10.75 o 
  -1   4   1     4670.99     4811.31     54.72 o 
   0   4   1      147.77      158.29      7.99 o 
   1   4   1     1930.04     1970.44     67.37 o 
   2   4   1     5443.05     5497.39     99.05 o 
   3   4   1      703.49      663.54     15.87 o 
   4   4   1     1371.08     1445.91     36.44 o 
   5   4   1     1635.66     1632.73     40.39 o 
   6   4   1      249.16      297.97     14.01 o 
   7   4   1       24.46       44.22      7.91 o 
   8   4   1      424.69      464.93     32.94 o 
   9   4   1       11.65       13.34     10.00 o 
  10   4   1       10.89       18.62     16.58 o 
 -10   5   1       13.96       21.12     20.57 o 
  -9   5   1      154.96      170.88     23.00 o 
  -8   5   1        0.21        1.91      5.47 o 
  -7   5   1     1235.73     1227.01     38.68 o 
  -6   5   1       23.57       78.02     13.69 o 
  -5   5   1     1638.54     1630.71     39.76 o 
  -4   5   1      712.88      616.73     17.80 o 
  -3   5   1     3648.22     3531.85    128.54 o 
  -2   5   1     4591.87     4450.86    127.88 o 
  -1   5   1      103.30       77.91      6.26 o 
   0   5   1    19872.92    18900.56    354.09 o 
   1   5   1     1101.31     1142.95     23.98 o 
   2   5   1     5853.38     5771.96    123.92 o 
   3   5   1     2812.47     2673.42     56.21 o 
   4   5   1     1854.28     1902.99     43.51 o 
   5   5   1     2198.56     2097.77     54.85 o 
   6   5   1       63.85      107.77     14.42 o 
   7   5   1     2396.62     2356.88     85.43 o 
   8   5   1       10.75       22.61      7.77 o 
   9   5   1      474.69      496.07     52.54 o 
  10   5   1       56.14       74.47     25.05 o 
 -10   6   1       11.81       -0.49     19.79 o 
  -9   6   1       93.53       82.58     16.38 o 
  -8   6   1      360.99      394.50     33.95 o 
  -7   6   1      518.47      469.37     39.93 o 
  -6   6   1     1366.15     1386.77     40.10 o 
  -5   6   1      728.31      851.92     41.39 o 
  -4   6   1      930.47      797.95     20.70 o 
  -3   6   1     3274.46     3183.26    113.91 o 
  -2   6   1      937.66      988.61     32.70 o 
  -1   6   1     3193.71     2994.69     77.95 o 
   0   6   1     2339.01     2511.64     59.21 o 
   1   6   1     4559.01     4448.53     93.09 o 
   2   6   1      413.35      348.83     12.82 o 
   3   6   1     5198.75     4874.14    108.03 o 
   4   6   1     2544.35     2463.67     58.96 o 
   5   6   1      145.98      149.15      9.04 o 
   6   6   1      541.03      561.84     25.64 o 
   7   6   1        0.98        8.73      9.90 o 
   8   6   1      964.80      928.68     55.06 o 
   9   6   1       68.81       73.31     21.75 o 
  10   6   1      292.81      302.38     46.75 o 
  -9   7   1       42.38       54.17     15.04 o 
  -8   7   1       63.23       80.61     15.39 o 
  -7   7   1     1100.63     1099.16     50.36 o 
  -6   7   1     1251.63     1603.85    117.25 o 
  -5   7   1      374.82      385.00     19.98 o 
  -4   7   1      155.66      150.57     13.66 o 
  -3   7   1      818.92      798.47     30.10 o 
  -2   7   1    14257.12    13533.92    407.38 o 
  -1   7   1      102.08      114.23     15.22 o 
   0   7   1       31.32       42.24      6.41 o 
   1   7   1      454.89      505.33     15.31 o 
   2   7   1     6235.64     5944.32    133.46 o 
   3   7   1     3119.84     3163.28     75.14 o 
   4   7   1       35.06       40.97      4.76 o 
   5   7   1     1542.07     1465.54     44.92 o 
   6   7   1     2431.85     2204.33    170.56 o 
   7   7   1     1822.80     1780.75     86.33 o 
   8   7   1      206.13      205.65     22.52 o 
   9   7   1       45.59       39.51     16.51 o 
  -9   8   1       27.71       43.62     32.82 o 
  -8   8   1       47.03       44.84     13.67 o 
  -7   8   1     1669.69     1611.42     68.66 o 
  -6   8   1     1059.32      967.35     42.46 o 
  -5   8   1     1156.79     1414.07     84.65 o 
  -4   8   1      621.48      633.22     36.25 o 
  -3   8   1     3111.74     2949.82     99.09 o 
  -2   8   1      254.90      301.39     21.88 o 
  -1   8   1      483.30      443.38     11.32 o 
   0   8   1      586.44      608.96     17.20 o 
   1   8   1      929.01      992.21     27.64 o 
   2   8   1      146.62      139.98      8.10 o 
   3   8   1     1600.23     1605.41     52.78 o 
   4   8   1       21.91       32.73      5.74 o 
   5   8   1      874.67      887.82     45.94 o 
   6   8   1      402.73      388.84     29.80 o 
   7   8   1     1605.09     1429.60     95.40 o 
   8   8   1       67.01      114.56     20.01 o 
   9   8   1        3.86       13.16     14.22 o 
  -9   9   1       16.57       15.12     17.29 o 
  -8   9   1      913.41      822.64     56.75 o 
  -7   9   1      127.56      114.89     16.15 o 
  -6   9   1     3031.64     2877.38    113.54 o 
  -5   9   1       12.33       75.17     16.99 o 
  -4   9   1       14.05       17.84      9.23 o 
  -3   9   1       17.85       32.54     13.81 o 
  -2   9   1     2745.30     2683.89    100.61 o 
  -1   9   1      104.11      119.71      6.95 o 
   0   9   1      297.38      355.04     18.73 o 
   1   9   1     1542.03     1539.82     42.86 o 
   2   9   1     3661.15     3401.43    122.77 o 
   3   9   1       38.25       69.65     10.52 o 
   4   9   1      196.10      190.16     16.58 o 
   5   9   1        4.20       18.04     13.02 o 
   6   9   1      740.05      718.67     50.63 o 
   7   9   1      171.33      177.59     22.37 o 
   8   9   1        5.69        8.33     12.32 o 
   9   9   1      199.85      172.68     55.52 o 
  -8  10   1      239.68      244.93     41.79 o 
  -7  10   1      780.73      762.67     61.28 o 
  -6  10   1      364.98      340.03     25.81 o 
  -5  10   1      411.08      357.44     25.34 o 
  -4  10   1      757.72      757.72     38.35 o 
  -3  10   1     5955.28     6189.32    239.86 o 
  -2  10   1        9.11       23.88      7.99 o 
  -1  10   1     2615.17     2386.49    104.40 o 
   0  10   1      380.56      384.70     27.77 o 
   1  10   1      703.29      757.22     43.15 o 
   2  10   1      568.71      560.32     19.36 o 
   3  10   1       10.84        5.05      7.73 o 
   4  10   1     1195.43     1234.52     60.65 o 
   5  10   1      423.16      441.46     36.24 o 
   6  10   1     1372.26     1203.52     76.10 o 
   7  10   1      312.88      280.07     30.28 o 
   8  10   1        2.06        5.32      9.16 o 
  -8  11   1      322.71      354.42     59.57 o 
  -7  11   1       95.14       94.30     23.70 o 
  -6  11   1      136.40      167.74     49.66 o 
  -5  11   1     1174.52     1155.88     57.55 o 
  -4  11   1     3025.14     2962.67    126.57 o 
  -3  11   1       60.20       59.90     13.16 o 
  -2  11   1      117.06      137.36     15.83 o 
  -1  11   1      146.26      138.89     34.99 o 
   0  11   1     3809.46     4258.45    181.71 o 
   1  11   1     1881.85     1833.29     55.77 o 
   2  11   1     3508.99     3369.43    139.13 o 
   3  11   1      122.23      110.39     14.95 o 
   4  11   1      690.10      686.08     37.96 o 
   5  11   1     2195.57     2118.80    108.10 o 
   6  11   1        1.42       -0.01     13.15 o 
   7  11   1      324.58      277.83     33.12 o 
   8  11   1       32.68       27.79     38.53 o 
  -7  12   1      118.48      147.25     29.19 o 
  -6  12   1      568.89      518.15     43.74 o 
  -5  12   1      939.00      862.13     48.58 o 
  -4  12   1     1866.04     1880.48    101.20 o 
  -3  12   1     1646.01     1672.92     86.28 o 
  -2  12   1      161.21      174.47     21.06 o 
  -1  12   1     4995.10     4808.75    198.44 o 
   0  12   1       41.83       37.81     10.02 o 
   1  12   1     3890.76     3976.71    142.81 o 
   2  12   1     1511.50     1481.15     76.46 o 
   3  12   1     1364.21     1357.58     72.67 o 
   4  12   1      873.73      861.53     79.23 o 
   5  12   1     1239.61     1189.45     79.96 o 
   6  12   1     1743.64     1726.93    202.57 o 
   7  12   1      161.41      185.89     26.77 o 
  -7  13   1      184.90      119.50     24.20 o 
  -6  13   1       33.27       51.50     38.64 o 
  -5  13   1     1311.57     1159.57     90.18 o 
  -4  13   1     1944.49     1919.61    100.36 o 
  -3  13   1       27.90       39.72     13.92 o 
  -2  13   1     1661.87     1595.42     80.47 o 
  -1  13   1      357.36      372.55     28.03 o 
   0  13   1     6574.72     6705.23    419.24 o 
   1  13   1       27.67       44.69     10.26 o 
   2  13   1      108.58      110.64     15.39 o 
   3  13   1     1383.39     1334.58    122.77 o 
   4  13   1     2798.22     2789.81    169.17 o 
   5  13   1     1925.14     1914.63    117.53 o 
   6  13   1        4.44        9.59     12.90 o 
   7  13   1      386.18      370.54     62.80 o 
  -6  14   1        1.67        9.82     14.22 o 
  -5  14   1     1275.82     1332.44    108.16 o 
  -4  14   1      468.27      434.06     37.96 o 
  -3  14   1      414.94      401.18     36.94 o 
  -2  14   1       98.94       99.71     22.32 o 
  -1  14   1      757.31      762.24     46.49 o 
   0  14   1      134.01      137.27     44.15 o 
   1  14   1     1601.88     1509.47    160.46 o 
   2  14   1      375.20      358.85     39.06 o 
   3  14   1      532.14      538.78     52.08 o 
   4  14   1      447.92      436.11     46.85 o 
   5  14   1      235.43      290.48     42.61 o 
   6  14   1      248.02      255.02     60.99 o 
  -5  15   1       23.66       34.36     19.31 o 
  -4  15   1      908.64      866.67     70.90 o 
  -3  15   1       26.43       31.52     15.66 o 
  -2  15   1      388.54      371.15     35.79 o 
  -1  15   1     1053.93      964.32    118.30 o 
   0  15   1      734.16      700.77    100.40 o 
   1  15   1       30.89       45.30     32.96 o 
   2  15   1       62.47       57.35     35.49 o 
   3  15   1      559.03      645.56     67.07 o 
   4  15   1      147.46      161.19     32.23 o 
   5  15   1       15.61        8.89     17.26 o 
  -4  16   1       52.98       45.90     19.44 o 
  -3  16   1      192.66      278.77     85.74 o 
  -2  16   1      149.58      167.60     69.02 o 
  -1  16   1      362.32      355.47     71.63 o 
   0  16   1        3.22       -2.89     21.12 o 
   1  16   1        3.05       -1.39     19.64 o 
   2  16   1        0.41       -2.06     19.19 o 
   3  16   1      104.37       86.09     38.55 o 
   4  16   1      390.13      428.88    164.81 o 
  -2  17   1      862.08      804.29    166.60 o 
  -1  17   1      355.34      327.05     97.77 o 
   0  17   1       20.05       30.40     33.35 o 
   1  17   1        9.44       66.66     38.34 o 
   2  17   1      305.31      226.69     64.91 o 
 -10   0   2        0.42       21.98     17.41 o 
  -9   0   2     1160.06     1429.16    208.79 o 
  -8   0   2      473.76      427.46     29.37 o 
  -7   0   2      654.54      569.04     34.83 o 
  -6   0   2       20.37       29.77      5.79 o 
  -5   0   2     3289.34     3330.34     93.16 o 
  -4   0   2    11816.86    11617.12    350.37 o 
  -3   0   2       35.46       30.44      4.17 o 
  -2   0   2     2825.58     2532.98    123.28 o 
  -1   0   2      794.51      863.16     47.75 o 
   0   0   2     1401.46     1912.76     22.82 o 
   1   0   2     4201.87     4179.34     45.95 o 
   2   0   2      493.23      654.31     15.28 o 
   3   0   2     6321.90     6143.82    120.94 o 
   4   0   2    16646.86    15849.91    357.87 o 
   5   0   2     2779.14     2780.95     68.82 o 
   6   0   2     1243.24     1259.06     35.98 o 
   7   0   2     1064.58     1071.82     69.78 o 
   8   0   2       24.48       38.02     16.78 o 
   9   0   2      715.90      732.86     68.48 o 
  10   0   2      357.81      362.13     51.66 o 
 -10   1   2        6.80       12.92     11.99 o 
  -9   1   2      160.01      155.53     16.53 o 
  -8   1   2      887.31      846.51     30.84 o 
  -7   1   2       27.99       65.48     15.73 o 
  -6   1   2        9.48       20.56      3.64 o 
  -5   1   2     2163.14     2007.72     40.09 o 
  -4   1   2     3271.48     3081.42     52.88 o 
  -3   1   2        8.65       15.81      2.37 o 
  -2   1   2     2746.13     2838.94     44.35 o 
  -1   1   2    14060.19    13393.16    181.52 o 
   0   1   2      919.14     1011.89     12.90 o 
   1   1   2    22563.37    19363.90    183.96 o 
   2   1   2     6916.09     6640.31    112.97 o 
   3   1   2      157.03      137.44      2.02 o 
   4   1   2     1276.43     1243.39     32.19 o 
   5   1   2      787.85      774.57     14.50 o 
   6   1   2     2602.22     2503.58     65.36 o 
   7   1   2      504.80      534.40     32.07 o 
   8   1   2     1043.76     1044.07     55.16 o 
   9   1   2      137.69      150.20     21.89 o 
  10   1   2      127.12      129.54     22.27 o 
 -10   2   2      628.45      620.50     64.14 o 
  -9   2   2      710.74      701.87     38.34 o 
  -8   2   2      930.81      893.71     34.77 o 
  -7   2   2        6.51       29.92     10.99 o 
  -6   2   2     2995.22     2915.87     67.25 o 
  -5   2   2       78.86      214.52     18.40 o 
  -4   2   2     7211.02     6745.75    151.22 o 
  -3   2   2     2120.27     2117.38     31.85 o 
  -2   2   2      296.70      253.39      4.63 o 
  -1   2   2     5566.91     5742.50    106.16 o 
   0   2   2    14101.42    12824.26    164.48 o 
   1   2   2      410.05      423.66     14.82 o 
   2   2   2     1875.23     1771.80     34.70 o 
   3   2   2     3270.86     2957.48     61.45 o 
   4   2   2     1512.51     1415.16     31.83 o 
   5   2   2     1066.42     1173.64     43.19 o 
   6   2   2       51.73      144.30     26.81 o 
   7   2   2     1134.94     1079.14     38.01 o 
   8   2   2      141.73      151.84     18.84 o 
   9   2   2      103.00      132.45     20.82 o 
  10   2   2       57.47       64.29     17.50 o 
 -10   3   2      243.95      257.40     40.87 o 
  -9   3   2     1038.38      936.45     47.90 o 
  -8   3   2       52.75       49.97      6.76 o 
  -7   3   2     1612.66     1583.92     45.44 o 
  -6   3   2       86.27      178.50     31.33 o 
  -5   3   2     3008.55     3012.63     65.45 o 
  -4   3   2      273.87      248.23     14.66 o 
  -3   3   2     6012.37     6029.27     98.85 o 
  -2   3   2     2727.04     2552.04     31.32 o 
  -1   3   2     1092.76     1070.33     32.84 o 
   0   3   2     8756.05     8457.85    204.50 o 
   1   3   2     1585.58     1815.33     31.99 o 
   2   3   2     3592.96     3676.15     67.09 o 
   3   3   2      520.08      552.86     13.86 o 
   4   3   2     1488.28     1493.30     41.99 o 
   5   3   2      123.23      148.24     14.92 o 
   6   3   2       75.38       94.60      8.84 o 
   7   3   2      191.64      193.83     13.35 o 
   8   3   2      106.22      147.25     18.61 o 
   9   3   2        9.98       34.94     14.22 o 
  10   3   2       13.34       42.79     22.61 o 
 -10   4   2      415.37      335.52    143.32 o 
  -9   4   2       77.25       66.05     15.34 o 
  -8   4   2      890.25      865.31     33.88 o 
  -7   4   2      607.93      616.93     23.54 o 
  -6   4   2     3958.70     3720.96     91.60 o 
  -5   4   2     2702.57     2786.35     62.80 o 
  -4   4   2       74.97      100.51      8.11 o 
  -3   4   2     1899.91     1967.72     33.52 o 
  -2   4   2     1561.74     1566.94     32.89 o 
  -1   4   2     4210.63     4804.50     76.73 o 
   0   4   2     7887.06     8014.21    152.00 o 
   1   4   2      553.16      614.66     25.32 o 
   2   4   2     3269.95     3289.55     68.60 o 
   3   4   2       36.47       45.75      4.00 o 
   4   4   2     4157.31     4032.40     88.67 o 
   5   4   2       35.71       52.13      6.77 o 
   6   4   2      334.87      323.58     19.18 o 
   7   4   2        4.87       10.99      5.85 o 
   8   4   2        4.06        7.10      7.80 o 
   9   4   2       13.27       13.10     11.63 o 
  10   4   2       46.49       28.32     18.65 o 
 -10   5   2      324.03      299.66     65.17 o 
  -9   5   2      109.44      117.65     18.30 o 
  -8   5   2       66.79       54.03     10.42 o 
  -7   5   2     1740.71     1647.37     51.31 o 
  -6   5   2      885.04      886.16     27.91 o 
  -5   5   2      476.08      557.43     34.90 o 
  -4   5   2     3099.73     2840.24    109.85 o 
  -3   5   2     6101.48     5961.24    136.64 o 
  -2   5   2      390.63      401.45     14.27 o 
  -1   5   2     2613.79     2567.89     50.17 o 
   0   5   2    10263.66     9865.31    210.33 o 
   1   5   2       12.57       29.53      5.26 o 
   2   5   2        1.51       10.89      6.09 o 
   3   5   2       31.92       31.18      6.00 o 
   4   5   2     3183.45     3040.90     73.90 o 
   5   5   2      553.36      598.01     19.60 o 
   6   5   2     1305.25     1262.06     46.58 o 
   7   5   2     1011.23      910.46     39.21 o 
   8   5   2        2.49        9.01      8.06 o 
   9   5   2     1312.94     1346.80     99.03 o 
  10   5   2        2.49        9.57     16.20 o 
 -10   6   2       10.57       31.85     30.43 o 
  -9   6   2      153.73      160.14     22.67 o 
  -8   6   2      117.91      116.25     16.25 o 
  -7   6   2      930.97      847.31     37.21 o 
  -6   6   2     1030.32     1011.42     38.53 o 
  -5   6   2      169.64      187.43     14.86 o 
  -4   6   2      133.18      160.14     12.97 o 
  -3   6   2      345.04      381.25     15.03 o 
  -2   6   2     5446.48     5309.59    146.03 o 
  -1   6   2        8.77       27.35      3.48 o 
   0   6   2        9.46       14.79      3.36 o 
   1   6   2     3097.82     3088.27     74.72 o 
   2   6   2    12187.17    11785.10    288.94 o 
   3   6   2     1252.23     1266.26     36.03 o 
   4   6   2      127.10      120.07      8.26 o 
   5   6   2      747.03      708.43     25.12 o 
   6   6   2      486.06      527.18     26.59 o 
   7   6   2      442.13      441.43     25.84 o 
   8   6   2      433.93      396.20     27.00 o 
   9   6   2      572.32      580.99     55.38 o 
  -9   7   2        0.47        3.18     11.07 o 
  -8   7   2       43.96       39.86     12.42 o 
  -7   7   2       37.75       66.68     10.80 o 
  -6   7   2      471.86      695.72     79.74 o 
  -5   7   2        1.37        7.17      9.96 o 
  -4   7   2       60.90       81.05     10.73 o 
  -3   7   2     2333.95     2299.17     70.21 o 
  -2   7   2     1225.46     1231.29     42.95 o 
  -1   7   2      622.81      653.21     20.28 o 
   0   7   2      199.30      197.14     13.54 o 
   1   7   2     1757.73     1635.90     45.99 o 
   2   7   2      265.13      239.08     11.44 o 
   3   7   2     2200.73     2266.74     65.22 o 
   4   7   2     1752.65     1736.90     51.83 o 
   5   7   2       66.92       80.07      8.46 o 
   6   7   2     1168.50     1180.22     45.27 o 
   7   7   2        1.59       55.06     17.59 o 
   8   7   2      266.18      254.20     27.43 o 
   9   7   2      141.95      152.80     28.93 o 
  -9   8   2       74.52       92.31     25.69 o 
  -8   8   2       84.17       76.49     20.80 o 
  -7   8   2       39.17       40.57     10.52 o 
  -6   8   2       79.69      126.75     12.00 o 
  -5   8   2      517.88      601.00     42.53 o 
  -4   8   2      394.86      389.56     25.74 o 
  -3   8   2      248.41      269.02     19.70 o 
  -2   8   2      714.44      772.36     36.84 o 
  -1   8   2        2.36        8.25      5.42 o 
   0   8   2     3523.73     3542.64     93.98 o 
   1   8   2      578.66      573.70     25.86 o 
   2   8   2       43.94       55.29      7.75 o 
   3   8   2        8.12       15.65      9.14 o 
   4   8   2        6.12       15.71     10.43 o 
   5   8   2     2387.34     2349.07     80.78 o 
   6   8   2        1.14       22.12      7.66 o 
   7   8   2      139.61      138.99     20.37 o 
   8   8   2      195.73      181.42     36.80 o 
   9   8   2       21.71       34.32     17.41 o 
  -9   9   2        0.33        9.47     15.13 o 
  -8   9   2        6.29        4.18     11.93 o 
  -7   9   2      539.27      523.41     33.27 o 
  -6   9   2      192.44      256.34     22.35 o 
  -5   9   2      781.46      733.06     46.60 o 
  -4   9   2       88.21       91.85     14.33 o 
  -3   9   2       46.70       51.90     63.42 o 
  -2   9   2      181.40      152.20     19.85 o 
  -1   9   2      265.12      307.23     15.17 o 
   0   9   2       10.89       10.88      4.15 o 
   1   9   2      535.45      570.42     27.90 o 
   2   9   2     1718.75     1793.81     62.78 o 
   3   9   2      156.45      171.46     19.21 o 
   4   9   2      111.83      151.83     18.45 o 
   5   9   2      242.78      268.79     24.78 o 
   6   9   2       39.96       73.33     15.59 o 
   7   9   2       63.38      108.33     19.06 o 
   8   9   2        0.51        8.47     10.57 o 
   9   9   2       25.95       21.57     16.34 o 
  -8  10   2     1062.98     1083.10     92.55 o 
  -7  10   2      681.61      664.92     50.25 o 
  -6  10   2       10.38       15.75     17.59 o 
  -5  10   2       62.34       88.22     16.06 o 
  -4  10   2     1526.98     1604.58     84.41 o 
  -3  10   2     2234.20     2167.02    105.02 o 
  -2  10   2       15.47       26.05      8.62 o 
  -1  10   2      741.12      671.69     37.09 o 
   0  10   2       63.40       78.02      8.11 o 
   1  10   2      912.12      839.53     53.32 o 
   2  10   2     2108.18     2253.30     81.95 o 
   3  10   2        7.12       86.00     29.05 o 
   4  10   2      307.61      308.81     28.87 o 
   5  10   2       12.65       54.83     30.22 o 
   6  10   2      992.36      923.22     96.02 o 
   7  10   2       68.73       95.08     20.59 o 
   8  10   2       53.87       55.26     16.98 o 
  -8  11   2      208.25      220.14     35.21 o 
  -7  11   2       79.27      113.70     24.38 o 
  -6  11   2      966.27     1028.79     72.05 o 
  -5  11   2      529.61      640.98     72.52 o 
  -4  11   2      242.08      221.81     19.57 o 
  -3  11   2      231.05      248.01     26.92 o 
  -2  11   2     4001.33     4036.40    233.69 o 
  -1  11   2        8.23       15.57      7.74 o 
   0  11   2       40.16       58.70      7.65 o 
   1  11   2      605.67      701.52     40.97 o 
   2  11   2       60.33       68.45     11.62 o 
   3  11   2     1912.94     1852.52    101.66 o 
   4  11   2       66.47       81.34     19.44 o 
   5  11   2        0.10        0.85     11.61 o 
   6  11   2      187.70      170.90     25.17 o 
   7  11   2      167.18      147.13     23.36 o 
   8  11   2       40.97       41.24     32.47 o 
  -7  12   2      354.04      341.64     43.02 o 
  -6  12   2      219.03      358.98     77.68 o 
  -5  12   2       99.33      214.36     35.76 o 
  -4  12   2       32.00       82.84     14.47 o 
  -3  12   2       66.74       61.21     13.09 o 
  -2  12   2     1003.81     1049.19     64.95 o 
  -1  12   2      497.59      608.95     38.26 o 
   0  12   2       90.50      122.70     11.22 o 
   1  12   2        0.54        7.33      4.80 o 
   2  12   2     1015.74      968.42     61.56 o 
   3  12   2      361.21      373.34     36.01 o 
   4  12   2        9.24        6.53     13.79 o 
   5  12   2      400.23      390.13     43.11 o 
   6  12   2      336.12      388.44     43.16 o 
   7  12   2        0.07       -4.14     10.47 o 
  -7  13   2        8.82       58.17     21.98 o 
  -6  13   2       43.38       53.53     23.00 o 
  -5  13   2        0.66       19.21     22.28 o 
  -4  13   2       10.71       36.25     15.45 o 
  -3  13   2        1.73        6.12      8.48 o 
  -2  13   2      192.33      172.29     33.21 o 
  -1  13   2      185.80      276.53     57.81 o 
   0  13   2       21.32       31.39     31.09 o 
   1  13   2      169.74      182.46     18.46 o 
   2  13   2        3.22       12.61     13.28 o 
   3  13   2      263.85      240.26     34.18 o 
   4  13   2      131.37      156.87     27.25 o 
   5  13   2       43.75       88.79     23.55 o 
   6  13   2        5.15        7.70     12.12 o 
   7  13   2       86.34       99.67     36.59 o 
  -6  14   2        9.99       53.60     22.51 o 
  -5  14   2       58.23       85.02     22.55 o 
  -4  14   2      312.07      346.09     39.12 o 
  -3  14   2      371.70      370.21     33.16 o 
  -2  14   2      532.67      471.35     36.11 o 
  -1  14   2       35.75       52.40     14.15 o 
   0  14   2        2.39       18.00     10.58 o 
   1  14   2      210.59      205.31     50.89 o 
   2  14   2      397.02      404.94     38.24 o 
   3  14   2      601.38      614.49     53.81 o 
   4  14   2       99.42      110.07     24.38 o 
   5  14   2       78.71      121.76     30.16 o 
   6  14   2       16.27       13.63     14.93 o 
  -5  15   2       17.37       24.37     17.00 o 
  -4  15   2        1.05        5.96     12.40 o 
  -3  15   2      248.77      280.78     38.83 o 
  -2  15   2      110.73      112.93     17.81 o 
  -1  15   2       49.82       36.63     13.56 o 
   0  15   2      231.07      230.96     56.80 o 
   1  15   2       13.17       43.12     31.82 o 
   2  15   2      195.65      262.74     56.25 o 
   3  15   2       65.02       72.23     33.99 o 
   4  15   2       18.77       12.92     15.68 o 
   5  15   2      151.60      141.34     30.21 o 
  -4  16   2       78.44      107.54     24.73 o 
  -3  16   2        2.66       -2.60     12.10 o 
  -2  16   2        1.40        6.78     26.71 o 
  -1  16   2        8.72       15.62     32.51 o 
   0  16   2      597.36      529.97     98.86 o 
   1  16   2       11.93       25.08     26.56 o 
   2  16   2       23.83       16.07     27.38 o 
   3  16   2       22.07       42.58     30.48 o 
   4  16   2      325.29      294.80     76.97 o 
  -2  17   2      127.61      131.93     62.00 o 
  -1  17   2      498.86      466.02    103.14 o 
   0  17   2       32.91       51.37     41.93 o 
   1  17   2      461.68      438.09     92.27 o 
   2  17   2       96.04       89.27     46.82 o 
 -10   1   3        1.26       -1.21      9.60 o 
  -9   1   3      485.63      457.21     23.21 o 
  -8   1   3      408.02      393.41     18.47 o 
  -7   1   3      945.83      916.63     27.33 o 
  -6   1   3      985.48     1198.70     77.04 o 
  -5   1   3      349.05      474.78     20.59 o 
  -4   1   3      535.88      660.39     28.60 o 
  -3   1   3     4128.52     4119.56     80.18 o 
  -2   1   3      646.88      682.48     15.46 o 
  -1   1   3     2489.27     2716.02    115.50 o 
   0   1   3     2021.99     2408.32     35.56 o 
   1   1   3      700.90      800.01     40.69 o 
   2   1   3     9895.40     9365.18     96.05 o 
   3   1   3      173.27      180.15      7.43 o 
   4   1   3       49.25       54.67      7.85 o 
   5   1   3      291.54      304.49     12.42 o 
   6   1   3      614.20      615.29     28.08 o 
   7   1   3       31.14       50.14     10.58 o 
   8   1   3      151.09      168.25     19.58 o 
   9   1   3       83.14       98.13     19.02 o 
  10   1   3        2.69        7.30     11.40 o 
 -10   2   3      137.70      125.41     29.08 o 
  -9   2   3      306.21      298.09     18.72 o 
  -8   2   3      448.15      450.20     21.03 o 
  -7   2   3       10.81       13.40      6.54 o 
  -6   2   3     1279.93     1230.34     31.62 o 
  -5   2   3     2569.00     2576.35     69.09 o 
  -4   2   3       16.81       20.83      6.27 o 
  -3   2   3     2684.07     2669.23     47.05 o 
  -2   2   3    13963.68    12972.98    192.88 o 
  -1   2   3      492.58      576.34     12.85 o 
   0   2   3     3804.18     3991.19     97.73 o 
   1   2   3     2103.56     2151.17     32.62 o 
   2   2   3     9017.40     8605.24    134.22 o 
   3   2   3      735.15      684.91     18.27 o 
   4   2   3      326.08      331.64     23.08 o 
   5   2   3       55.95      132.84     26.36 o 
   6   2   3        5.00       26.89      9.26 o 
   7   2   3      950.78      980.37     47.45 o 
   8   2   3      362.68      425.45     31.57 o 
   9   2   3      664.27      684.83     47.28 o 
  10   2   3        3.97       10.12     12.29 o 
 -10   3   3        0.10        5.52     17.49 o 
  -9   3   3     1147.29     1012.01     54.03 o 
  -8   3   3      324.44      305.34     16.67 o 
  -7   3   3      247.94      264.82     13.73 o 
  -6   3   3      118.08      134.32      9.30 o 
  -5   3   3     1400.81     1342.60     33.22 o 
  -4   3   3     2313.40     2250.16     54.45 o 
  -3   3   3       54.85       52.02      4.14 o 
  -2   3   3     2406.27     2478.57     32.67 o 
  -1   3   3       80.52       88.49      2.97 o 
   0   3   3     7259.68     6914.77    130.52 o 
   1   3   3      215.21      209.52      6.25 o 
   2   3   3     2050.52     2055.75     34.71 o 
   3   3   3       67.11       67.31      8.78 o 
   4   3   3     2277.47     2187.87     59.28 o 
   5   3   3      886.94     1018.06     39.68 o 
   6   3   3      107.81      156.85     19.41 o 
   7   3   3       44.12       80.26     19.75 o 
   8   3   3      798.97      826.73     47.66 o 
   9   3   3        2.36       50.50     23.43 o 
  10   3   3        8.62        3.96     13.26 o 
 -10   4   3       10.63       -4.37     24.61 o 
  -9   4   3        0.40        5.93      8.34 o 
  -8   4   3      258.38      253.23     16.49 o 
  -7   4   3        2.80       25.74      8.23 o 
  -6   4   3       48.72       89.92     12.01 o 
  -5   4   3       36.06       43.35      6.00 o 
  -4   4   3     2788.93     2805.01     59.21 o 
  -3   4   3      128.05      146.88      6.69 o 
  -2   4   3     1704.59     1696.19     27.70 o 
  -1   4   3     5917.45     6088.00    117.98 o 
   0   4   3     2850.28     2876.18     70.52 o 
   1   4   3     3117.09     3292.10     66.24 o 
   2   4   3       26.12       59.30      5.05 o 
   3   4   3      280.44      240.30      8.08 o 
   4   4   3      218.20      254.96     27.70 o 
   5   4   3     1017.03      948.67     37.05 o 
   6   4   3     1406.35     1424.11     50.57 o 
   7   4   3      333.80      422.15     52.11 o 
   8   4   3      369.93      341.17     27.71 o 
   9   4   3      294.91      304.31     31.35 o 
  10   4   3       25.77       19.18     16.78 o 
 -10   5   3        0.31      -10.89     24.65 o 
  -9   5   3       66.97       57.33     15.21 o 
  -8   5   3      312.67      323.73     21.82 o 
  -7   5   3       41.54       71.80     13.70 o 
  -6   5   3       73.34      187.84     20.40 o 
  -5   5   3      606.00      619.66     19.99 o 
  -4   5   3      526.35      530.14     30.97 o 
  -3   5   3     1686.23     1471.25     34.77 o 
  -2   5   3     1428.69     1479.87     39.84 o 
  -1   5   3      563.53      564.56     12.86 o 
   0   5   3      514.43      504.98     14.60 o 
   1   5   3      209.96      320.16     10.93 o 
   2   5   3     1114.94     1112.32     29.25 o 
   3   5   3     2376.83     2419.55     58.46 o 
   4   5   3     3228.40     3018.76     71.28 o 
   5   5   3      212.21      265.30     27.54 o 
   6   5   3       28.03      101.68     25.64 o 
   7   5   3      576.35      584.77     35.41 o 
   8   5   3        0.15        4.33      7.66 o 
   9   5   3      173.64      194.03     30.33 o 
 -10   6   3        6.99       -5.21     24.35 o 
  -9   6   3        0.44        0.37      9.26 o 
  -8   6   3       28.03       23.83      7.93 o 
  -7   6   3      158.43      196.68     18.99 o 
  -6   6   3      686.89      675.03     28.51 o 
  -5   6   3        7.19       60.71     18.36 o 
  -4   6   3      420.11      396.14     28.52 o 
  -3   6   3        4.89       13.33      6.06 o 
  -2   6   3     4061.59     4138.14    108.73 o 
  -1   6   3     5123.33     5189.04    104.56 o 
   0   6   3      813.07      924.60     30.34 o 
   1   6   3     4074.58     4261.02    106.93 o 
   2   6   3       33.38       40.95      9.42 o 
   3   6   3     6232.29     6010.00    152.19 o 
   4   6   3      738.99      726.40     24.29 o 
   5   6   3       72.68       81.49      9.89 o 
   6   6   3      953.76      926.90     46.14 o 
   7   6   3     1678.32     1712.40     70.85 o 
   8   6   3     1398.95     1416.67     73.71 o 
   9   6   3      137.67      145.63     27.43 o 
  -9   7   3       30.96       30.35     13.64 o 
  -8   7   3        4.47       -0.60      7.54 o 
  -7   7   3     2142.76     2135.41     96.39 o 
  -6   7   3     1170.61     1144.69     43.99 o 
  -5   7   3        3.71       22.85      8.11 o 
  -4   7   3      351.61      369.47     16.36 o 
  -3   7   3      550.75      516.31     20.75 o 
  -2   7   3     4937.77     4752.17    141.64 o 
  -1   7   3     1497.83     1501.25     33.74 o 
   0   7   3        6.37       17.83      7.21 o 
   1   7   3       90.98      107.67      7.49 o 
   2   7   3     5011.18     4986.76    138.45 o 
   3   7   3       42.00       38.07      6.44 o 
   4   7   3       33.64       49.95     10.32 o 
   5   7   3      450.64      445.22     22.30 o 
   6   7   3      465.21      588.55     57.20 o 
   7   7   3       56.25       61.02     10.66 o 
   8   7   3        1.14       15.77     14.04 o 
   9   7   3       88.86       86.57     23.11 o 
  -9   8   3      142.08      162.83     29.57 o 
  -8   8   3        2.67       -0.31      9.26 o 
  -7   8   3     1006.52      836.25     70.40 o 
  -6   8   3      293.46      320.63     22.39 o 
  -5   8   3      277.62      420.13     65.38 o 
  -4   8   3     1163.77     1074.20     37.42 o 
  -3   8   3     1232.82     1153.31     41.82 o 
  -2   8   3     2806.28     2869.28     99.05 o 
  -1   8   3      397.75      378.03     11.65 o 
   0   8   3     4250.59     4387.67    205.64 o 
   1   8   3       57.66       62.42      8.94 o 
   2   8   3       82.43      101.55     10.02 o 
   3   8   3      208.60      222.59     13.68 o 
   4   8   3     1067.11     1049.31     38.96 o 
   5   8   3      123.61      180.76     26.05 o 
   6   8   3       79.42       85.72     13.76 o 
   7   8   3      537.83      525.99     44.03 o 
   8   8   3       67.47       59.84     18.44 o 
   9   8   3      333.16      313.71     42.15 o 
  -9   9   3       10.16        4.36     24.70 o 
  -8   9   3      598.04      574.74     57.92 o 
  -7   9   3     1017.51      974.41     61.12 o 
  -6   9   3      319.04      368.84     23.43 o 
  -5   9   3      429.82      445.52     23.56 o 
  -4   9   3     1773.20     1722.86     64.66 o 
  -3   9   3      586.33      524.42     25.80 o 
  -2   9   3     1621.82     1679.06     68.81 o 
  -1   9   3      773.40      740.36     52.57 o 
   0   9   3       61.88       56.32     13.68 o 
   1   9   3      646.16      625.54     31.57 o 
   2   9   3      984.83      933.02     34.68 o 
   3   9   3       52.52       52.41      8.21 o 
   4   9   3     1557.45     1532.05     53.63 o 
   5   9   3      460.96      440.60     28.49 o 
   6   9   3      453.76      424.80     35.88 o 
   7   9   3       15.27       20.23     12.16 o 
   8   9   3        4.14        1.25     12.75 o 
  -8  10   3        7.99        8.86     17.69 o 
  -7  10   3      742.59      687.68     52.80 o 
  -6  10   3      493.44      542.61     41.61 o 
  -5  10   3      552.48      485.34     27.59 o 
  -4  10   3        5.27        9.30      6.79 o 
  -3  10   3     1655.26     1635.16     67.43 o 
  -2  10   3       11.17       18.20      9.73 o 
  -1  10   3       24.11       59.45     10.62 o 
   0  10   3      471.10      486.33     22.26 o 
   1  10   3     1310.14     1427.78     74.47 o 
   2  10   3      297.02      328.10     20.02 o 
   3  10   3      453.22      426.27     21.65 o 
   4  10   3       61.55       78.28     10.27 o 
   5  10   3      105.78      103.20     21.61 o 
   6  10   3      174.19      213.24     29.44 o 
   7  10   3       16.88       20.06     13.28 o 
   8  10   3        8.99        4.14     15.21 o 
  -8  11   3       99.51       87.31     23.84 o 
  -7  11   3        2.56       30.92     21.04 o 
  -6  11   3       14.69       37.33     16.18 o 
  -5  11   3      863.40      896.95     64.21 o 
  -4  11   3      271.37      230.49     19.56 o 
  -3  11   3      115.66      164.65     28.42 o 
  -2  11   3      904.91      894.20     66.41 o 
  -1  11   3      882.47      881.06     50.58 o 
   0  11   3     3246.34     3274.44    134.34 o 
   1  11   3      133.62      133.25     14.14 o 
   2  11   3      341.86      363.47     21.51 o 
   3  11   3        1.79       11.83      6.23 o 
   4  11   3     1158.84     1146.81     71.54 o 
   5  11   3      567.06      600.24     51.35 o 
   6  11   3      466.61      481.89     45.70 o 
   7  11   3      195.59      179.54     27.31 o 
   8  11   3       20.83       17.33     15.84 o 
  -7  12   3       10.53       29.03     25.41 o 
  -6  12   3      169.99      203.77     29.64 o 
  -5  12   3        4.01        2.77     17.10 o 
  -4  12   3     1085.79     1092.49     72.41 o 
  -3  12   3      983.77     1006.63     54.55 o 
  -2  12   3        3.89        0.56      9.17 o 
  -1  12   3      351.57      424.85     30.89 o 
   0  12   3      809.54      822.19     48.99 o 
   1  12   3     3186.37     3169.95    112.52 o 
   2  12   3      383.74      375.95     26.98 o 
   3  12   3      708.92      731.72     52.55 o 
   4  12   3      239.03      224.51     27.96 o 
   5  12   3     1283.51     1255.46     97.79 o 
   6  12   3     1150.35     1074.45     95.94 o 
   7  12   3       42.75       31.94     17.85 o 
  -7  13   3        3.17        7.43     13.20 o 
  -6  13   3       17.43       18.46     14.67 o 
  -5  13   3      588.59      581.01     52.58 o 
  -4  13   3      695.87      675.38     57.05 o 
  -3  13   3      201.21      216.71     28.41 o 
  -2  13   3       49.34       55.84     14.42 o 
  -1  13   3      382.07      396.69     30.76 o 
   0  13   3     2807.76     3041.50    234.26 o 
   1  13   3       41.80       59.74     14.35 o 
   2  13   3      451.92      478.64     39.81 o 
   3  13   3      311.83      339.37     35.41 o 
   4  13   3     1344.55     1293.69     87.14 o 
   5  13   3      266.15      230.01     38.39 o 
   6  13   3        7.35        7.76     13.31 o 
  -6  14   3        2.82       28.56     23.76 o 
  -5  14   3      298.27      324.81     38.94 o 
  -4  14   3      870.29      891.26     70.37 o 
  -3  14   3       36.24       40.68     18.71 o 
  -2  14   3      109.69      134.23     19.99 o 
  -1  14   3     1339.62     1356.41     82.44 o 
   0  14   3      238.13      252.42     25.57 o 
   1  14   3      377.27      461.80     75.85 o 
   2  14   3       51.16       74.06     16.82 o 
   3  14   3      363.95      422.80     43.17 o 
   4  14   3       31.79       41.29     18.34 o 
   5  14   3      565.16      535.39     58.00 o 
   6  14   3      135.03      134.93     28.87 o 
  -5  15   3       18.44       21.87     16.50 o 
  -4  15   3      183.30      184.47     29.99 o 
  -3  15   3       16.27        7.39     11.92 o 
  -2  15   3      539.38      580.93     51.32 o 
  -1  15   3      164.78      163.03     37.09 o 
   0  15   3       82.93       89.32     38.62 o 
   1  15   3        4.46       10.56     22.64 o 
   2  15   3        3.07       13.34     22.56 o 
   3  15   3      389.50      373.17     70.99 o 
   4  15   3      291.67      252.63     70.83 o 
   5  15   3       13.68       -0.75     20.87 o 
  -4  16   3       51.93       55.82     21.92 o 
  -3  16   3       44.10       77.12     24.11 o 
  -2  16   3       89.67      109.41     51.40 o 
  -1  16   3      335.92      354.47     85.40 o 
   0  16   3      183.28      193.62     58.66 o 
   1  16   3       68.73       98.66     43.07 o 
   2  16   3       50.81       78.22     44.20 o 
   3  16   3       54.02       47.78     40.72 o 
  -2  17   3      127.37      118.04     56.11 o 
  -1  17   3      334.56      288.35     80.60 o 
   0  17   3        3.43        8.23     26.94 o 
   1  17   3        4.61       11.48     25.86 o 
 -10   0   4        1.85       14.69     18.36 o 
  -9   0   4     1771.77     1722.77     97.48 o 
  -8   0   4      365.51      395.12     51.98 o 
  -7   0   4       88.78      115.33     23.16 o 
  -6   0   4      479.93      459.67     23.43 o 
  -5   0   4     9780.50     9361.63    282.78 o 
  -4   0   4     3028.08     2842.98    115.72 o 
  -3   0   4     2288.88     2291.06     66.79 o 
  -2   0   4      140.42      100.18      6.22 o 
  -1   0   4     4405.60     4677.91    209.17 o 
   0   0   4    44594.39    37430.47    780.65 o 
   1   0   4        0.76      671.41     21.60 o 
   2   0   4    11585.62    10249.48    222.52 o 
   3   0   4     3865.39     3754.04     96.90 o 
   4   0   4    13760.68    12582.57    297.34 o 
   5   0   4      291.07      275.10     22.95 o 
   6   0   4      273.32      273.56     26.03 o 
   7   0   4     4459.78     4279.39    236.43 o 
   8   0   4     1306.36     1349.40    100.30 o 
   9   0   4      652.72      662.59     83.60 o 
  10   0   4       30.56       31.88     21.41 o 
 -10   1   4      311.32      283.21     49.64 o 
  -9   1   4       55.22       79.98     10.58 o 
  -8   1   4     1291.55     1218.71     40.65 o 
  -7   1   4        9.70       21.19      5.32 o 
  -6   1   4      126.64      197.87     23.76 o 
  -5   1   4      104.11      168.15     24.67 o 
  -4   1   4    11999.30    11235.02    228.59 o 
  -3   1   4     2236.26     2134.87     45.77 o 
  -2   1   4       91.69       82.34      4.92 o 
  -1   1   4    14037.80    13915.69    389.99 o 
   0   1   4    23382.99    23851.25    346.71 o 
   1   1   4     7393.03     8113.20    347.05 o 
   2   1   4      610.47      536.74      9.89 o 
   3   1   4     8469.86     7865.15    172.05 o 
   4   1   4       26.11       32.39      6.10 o 
   5   1   4     9959.09     9681.58    235.60 o 
   6   1   4     4290.00     4193.43    145.44 o 
   7   1   4      572.40      583.77     33.82 o 
   8   1   4     1373.14     1424.57     73.78 o 
   9   1   4      871.40      831.71     55.32 o 
  10   1   4      815.38      829.51     62.44 o 
 -10   2   4       27.36       79.02     42.97 o 
  -9   2   4     1031.17     1013.59     45.16 o 
  -8   2   4       26.94       34.90      7.54 o 
  -7   2   4      980.95     1025.70     32.08 o 
  -6   2   4      318.41      288.19     12.22 o 
  -5   2   4     4802.72     4470.43    114.31 o 
  -4   2   4     1455.21     1325.16     34.57 o 
  -3   2   4      850.81      823.47     21.30 o 
  -2   2   4     7948.25     7820.45    167.66 o 
  -1   2   4     1382.78     1569.66     48.80 o 
   0   2   4     6133.44     6200.21     90.54 o 
   1   2   4       70.93       80.52      5.95 o 
   2   2   4     5528.73     5304.87    119.62 o 
   3   2   4      740.56      672.01     20.06 o 
   4   2   4     4820.95     4602.79    118.15 o 
   5   2   4      323.97      339.62     42.06 o 
   6   2   4      161.77      175.19     18.34 o 
   7   2   4      564.12      727.46     80.08 o 
   8   2   4      506.17      510.36     36.16 o 
   9   2   4      386.02      417.56     38.07 o 
  10   2   4       73.53       95.21     20.67 o 
 -10   3   4      809.37      715.86    105.90 o 
  -9   3   4       88.99       90.31     12.69 o 
  -8   3   4     1038.84     1036.43     38.53 o 
  -7   3   4     1018.52      948.26     42.93 o 
  -6   3   4     1362.65     1323.92     35.26 o 
  -5   3   4     5303.43     5094.79    144.36 o 
  -4   3   4       56.48       62.27      5.36 o 
  -3   3   4     2946.44     2720.73     57.48 o 
  -2   3   4     1057.48     1026.87     23.07 o 
  -1   3   4     1561.60     1557.97     51.37 o 
   0   3   4     2275.24     2453.14     42.45 o 
   1   3   4     2455.13     2383.36     42.44 o 
   2   3   4      127.57      121.99     10.75 o 
   3   3   4     2111.18     1870.12     51.33 o 
   4   3   4      272.27      320.05     14.88 o 
   5   3   4      228.70      308.39     34.87 o 
   6   3   4       79.41      129.19     14.90 o 
   7   3   4     1493.66     1513.06     84.81 o 
   8   3   4      241.94      251.44     23.89 o 
   9   3   4       32.97       42.02     17.35 o 
  10   3   4      225.69      278.75     40.39 o 
 -10   4   4       31.97        2.59     11.38 o 
  -9   4   4      216.28      205.40     19.98 o 
  -8   4   4      195.85      182.29     16.17 o 
  -7   4   4     2944.66     2638.98     87.46 o 
  -6   4   4     1337.49     1402.04     50.85 o 
  -5   4   4       65.88      164.51     22.43 o 
  -4   4   4     1973.84     1962.07     39.38 o 
  -3   4   4     2287.05     2188.86     58.23 o 
  -2   4   4    11170.65    10887.29    220.29 o 
  -1   4   4      985.07     1016.89     21.19 o 
   0   4   4     5497.55     5587.85    129.08 o 
   1   4   4       73.32       96.42     15.09 o 
   2   4   4     3491.08     3503.68     69.29 o 
   3   4   4      181.33      172.33      5.95 o 
   4   4   4      261.13      270.41     15.02 o 
   5   4   4     1487.06     1458.48     49.56 o 
   6   4   4     2186.61     2138.30     73.92 o 
   7   4   4      419.86      456.25     31.48 o 
   8   4   4       82.61       90.03     15.90 o 
   9   4   4      300.77      297.01     29.79 o 
 -10   5   4      365.69      399.03     57.57 o 
  -9   5   4      188.00      277.76     29.90 o 
  -8   5   4      313.11      294.95     25.36 o 
  -7   5   4      118.08      170.79     15.46 o 
  -6   5   4     2899.18     2783.59     93.51 o 
  -5   5   4     1434.97     1463.64     33.22 o 
  -4   5   4      253.50      269.34     28.91 o 
  -3   5   4     2314.25     2062.89     32.70 o 
  -2   5   4     3534.04     3274.10     47.41 o 
  -1   5   4     1238.92     1235.09     41.80 o 
   0   5   4     1635.90     1724.01     63.47 o 
   1   5   4     2127.57     2105.91     65.45 o 
   2   5   4     1097.81     1017.96     26.87 o 
   3   5   4     6287.39     6496.76    143.66 o 
   4   5   4     2604.24     2583.43     78.72 o 
   5   5   4      116.65      119.53     14.14 o 
   6   5   4      327.64      288.33     23.19 o 
   7   5   4      860.75      797.39     39.12 o 
   8   5   4      818.95      817.05     50.35 o 
   9   5   4       13.11       61.34     23.23 o 
  -9   6   4       32.05       68.41     20.29 o 
  -8   6   4       30.30       43.01     11.04 o 
  -7   6   4     1848.17     1891.55     73.44 o 
  -6   6   4      113.96      166.72     14.72 o 
  -5   6   4      242.57      204.76     13.22 o 
  -4   6   4      241.32      217.42     17.57 o 
  -3   6   4     7483.80     6808.61    152.69 o 
  -2   6   4     3502.83     3245.55     58.46 o 
  -1   6   4     2032.10     2171.15    148.63 o 
   0   6   4     1913.79     1800.75     47.02 o 
   1   6   4      321.35      377.35     32.60 o 
   2   6   4     7953.94     7730.98    194.68 o 
   3   6   4      324.78      371.60     16.39 o 
   4   6   4      868.91      834.18     31.65 o 
   5   6   4     2160.47     2050.59     71.08 o 
   6   6   4     4134.00     4016.67    140.33 o 
   7   6   4      215.62      180.56     19.78 o 
   8   6   4        1.04        5.99      8.39 o 
   9   6   4      657.98      662.79     65.05 o 
  -9   7   4       90.09       76.30     18.89 o 
  -8   7   4       71.71       67.42     13.94 o 
  -7   7   4       22.93       24.40     10.11 o 
  -6   7   4     2838.64     2553.91     90.07 o 
  -5   7   4      374.21      386.20     18.47 o 
  -4   7   4      366.49      367.43     23.51 o 
  -3   7   4      528.42      531.23     18.08 o 
  -2   7   4     6115.57     5507.93    150.51 o 
  -1   7   4     1561.21     1837.63    108.85 o 
   0   7   4       42.03       41.66      5.56 o 
   1   7   4    12242.24    12136.18    325.04 o 
   2   7   4     1605.96     1617.39     50.46 o 
   3   7   4     2643.01     2443.28     71.43 o 
   4   7   4      589.54      555.31     21.65 o 
   5   7   4     1992.97     1884.04     70.02 o 
   6   7   4     1417.16     1388.16     59.79 o 
   7   7   4     1304.10     1237.68     58.50 o 
   8   7   4      751.77      708.70     59.68 o 
   9   7   4       11.61       43.81     24.20 o 
  -9   8   4      108.80      113.95     22.84 o 
  -8   8   4       10.62       12.07      9.52 o 
  -7   8   4       77.85      108.09     21.98 o 
  -6   8   4       70.32       86.07     14.67 o 
  -5   8   4      668.55      754.87     44.61 o 
  -4   8   4     1211.88     1100.83     38.20 o 
  -3   8   4      772.09      758.72     27.73 o 
  -2   8   4      433.97      392.77     20.98 o 
  -1   8   4     2787.00     2834.12     75.16 o 
   0   8   4      804.85      830.08     28.46 o 
   1   8   4        0.86        6.30      5.11 o 
   2   8   4     3481.11     3347.88    109.52 o 
   3   8   4      106.98      126.46     11.45 o 
   4   8   4     2580.05     2546.42     82.46 o 
   5   8   4      382.30      601.17     80.28 o 
   6   8   4      787.62      861.24     42.03 o 
   7   8   4      170.55      139.04     21.53 o 
   8   8   4       70.39       58.78     19.84 o 
   9   8   4      828.68      804.37     79.68 o 
  -9   9   4        1.67       -6.07     12.37 o 
  -8   9   4      386.29      377.67     40.43 o 
  -7   9   4       16.19       33.18     17.64 o 
  -6   9   4       83.82      122.70     23.01 o 
  -5   9   4       70.80       66.29     14.58 o 
  -4   9   4     2963.62     2926.52    137.92 o 
  -3   9   4      825.06      855.35     35.00 o 
  -2   9   4      110.09      127.24     13.68 o 
  -1   9   4      900.78      942.73     46.03 o 
   0   9   4     1090.46     1091.98     72.43 o 
   1   9   4     1537.69     1601.17     70.60 o 
   2   9   4      139.12      128.47     11.81 o 
   3   9   4       88.42      101.68     11.09 o 
   4   9   4      163.36      225.84     25.79 o 
   5   9   4     1879.37     1806.13     77.34 o 
   6   9   4      405.07      510.71     30.17 o 
   7   9   4       15.02       17.57     11.75 o 
   8   9   4       18.14       19.37     14.07 o 
  -8  10   4        9.73       16.33     15.54 o 
  -7  10   4        2.07       -1.86      8.50 o 
  -6  10   4      350.41      394.42     35.37 o 
  -5  10   4      366.94      343.95     31.05 o 
  -4  10   4      597.85      581.80     43.19 o 
  -3  10   4      606.48      554.92     28.78 o 
  -2  10   4      205.15      230.12     19.20 o 
  -1  10   4       14.25       30.21     10.22 o 
   0  10   4     1175.92     1087.55    180.83 o 
   1  10   4       40.26       51.35     10.73 o 
   2  10   4      300.29      311.93     19.50 o 
   3  10   4        4.88        2.32      6.11 o 
   4  10   4      109.67      110.42     12.53 o 
   5  10   4      158.10      196.59     20.57 o 
   6  10   4        5.81       56.08     24.47 o 
   7  10   4       13.47       41.31     16.55 o 
   8  10   4      381.91      317.56     41.64 o 
  -8  11   4      168.15      184.94     32.22 o 
  -7  11   4      180.93      205.13     30.54 o 
  -6  11   4      108.06      151.90     23.38 o 
  -5  11   4      423.30      482.89     52.37 o 
  -4  11   4      644.82      657.20     48.78 o 
  -3  11   4      488.37      549.82     41.18 o 
  -2  11   4      615.75      666.96     40.21 o 
  -1  11   4      159.30      150.14     17.18 o 
   0  11   4       99.45      163.00     31.61 o 
   1  11   4       48.27       82.82     10.86 o 
   2  11   4     1613.55     1635.34     96.66 o 
   3  11   4        0.86        5.84      5.43 o 
   4  11   4      314.97      405.96     54.50 o 
   5  11   4       60.96       89.13     24.69 o 
   6  11   4        0.65        2.59     11.28 o 
   7  11   4       98.34      113.03     26.52 o 
  -7  12   4        1.42       13.28     13.58 o 
  -6  12   4       53.42       35.48     22.81 o 
  -5  12   4      325.35      394.67     54.63 o 
  -4  12   4      147.94      141.15     22.82 o 
  -3  12   4       40.83       50.05     14.90 o 
  -2  12   4      229.47      246.55     23.91 o 
  -1  12   4        0.83        7.85      9.42 o 
   0  12   4       64.19       72.71     15.52 o 
   1  12   4      264.50      262.50     19.01 o 
   2  12   4       13.13       25.23      8.61 o 
   3  12   4        4.90        9.10      7.97 o 
   4  12   4      619.96      588.84     58.16 o 
   5  12   4       32.28       32.66     16.43 o 
   6  12   4        1.22       -6.29     13.02 o 
   7  12   4       78.96       82.98     23.43 o 
  -6  13   4       25.49       19.06     13.98 o 
  -5  13   4       30.13       44.62     18.17 o 
  -4  13   4      178.36      246.17     31.09 o 
  -3  13   4      324.91      311.68     34.13 o 
  -2  13   4      364.70      418.15     41.86 o 
  -1  13   4      469.64      461.14     53.54 o 
   0  13   4      482.79      478.02     36.46 o 
   1  13   4        1.92        0.65      8.53 o 
   2  13   4       92.90      112.73     19.71 o 
   3  13   4      382.70      448.21     41.49 o 
   4  13   4       28.02       62.20     24.40 o 
   5  13   4       21.59      101.98     39.66 o 
   6  13   4        7.18       12.94     15.43 o 
  -6  14   4       53.12       73.44     22.57 o 
  -5  14   4        4.70       54.79     20.88 o 
  -4  14   4      657.16      635.03     57.04 o 
  -3  14   4     1515.54     1498.87    100.97 o 
  -2  14   4       32.40       54.38     16.90 o 
  -1  14   4      215.20      303.55     58.62 o 
   0  14   4        0.30        1.06      7.32 o 
   1  14   4      510.07      465.22     68.27 o 
   2  14   4      390.87      383.39     61.47 o 
   3  14   4       92.65      108.82     22.89 o 
   4  14   4      614.46      626.05     67.24 o 
   5  14   4      154.05      219.96     37.77 o 
  -5  15   4      105.49      108.02     26.18 o 
  -4  15   4        0.93        2.90     10.39 o 
  -3  15   4      104.37      125.41     24.89 o 
  -2  15   4      642.62      639.90     55.99 o 
  -1  15   4      138.55      129.52     22.55 o 
   0  15   4       96.92      130.45     42.51 o 
   1  15   4        3.60        9.50     19.54 o 
   2  15   4      378.05      346.39     66.22 o 
   3  15   4      396.29      385.77     82.88 o 
   4  15   4      299.74      277.24     69.30 o 
  -3  16   4        2.30       16.51     12.81 o 
  -2  16   4        6.63       14.43     27.40 o 
  -1  16   4        0.05       -2.07     22.32 o 
   0  16   4      183.12      178.50     54.83 o 
   1  16   4        3.36        2.96     23.19 o 
   2  16   4       33.56       29.64     28.83 o 
   3  16   4      359.23      293.92     79.52 o 
  -1  17   4      403.13      342.79     87.10 o 
   0  17   4      183.21      189.35     61.05 o 
 -10   1   5      131.32      101.16     37.14 o 
  -9   1   5      562.54      543.24     26.57 o 
  -8   1   5      156.90      158.88     11.83 o 
  -7   1   5      118.20      154.12     19.15 o 
  -6   1   5        2.49        5.28      6.09 o 
  -5   1   5      335.77      290.78     75.88 o 
  -4   1   5     2145.13     2057.05     49.01 o 
  -3   1   5     1866.75     1831.37     49.02 o 
  -2   1   5     2124.68     2014.61     59.12 o 
  -1   1   5       25.18       34.70      3.06 o 
   0   1   5      517.11      600.07     11.72 o 
   1   1   5       72.71       75.79      6.19 o 
   2   1   5      122.53      102.35      4.54 o 
   3   1   5      983.88     1066.82     76.00 o 
   4   1   5       16.00       32.34      7.65 o 
   5   1   5        0.87       57.56     11.94 o 
   6   1   5      170.89      182.85     16.09 o 
   7   1   5       64.46      224.40     67.47 o 
   8   1   5       53.88       69.16     14.37 o 
   9   1   5      100.79      124.02     21.86 o 
 -10   2   5      146.91      195.86    124.87 o 
  -9   2   5       82.62      112.39     13.62 o 
  -8   2   5      570.10      606.87     26.04 o 
  -7   2   5     3169.06     3029.96     89.61 o 
  -6   2   5      867.82      785.12     27.15 o 
  -5   2   5     2325.00     2047.06     65.42 o 
  -4   2   5     1580.06     1793.96    131.87 o 
  -3   2   5      335.22      328.46     14.17 o 
  -2   2   5     7973.83     8197.76    194.55 o 
  -1   2   5       76.48       86.79      3.84 o 
   0   2   5      119.80      151.67      4.93 o 
   1   2   5       54.28       53.01      3.43 o 
   2   2   5    11359.20    10638.37    186.91 o 
   3   2   5     1350.29     1418.94     39.04 o 
   4   2   5     2079.26     2277.62    118.30 o 
   5   2   5       17.32       22.53      5.86 o 
   6   2   5       87.57      251.10     77.67 o 
   7   2   5      498.90      496.94     32.99 o 
   8   2   5      243.89      246.95     24.49 o 
   9   2   5      210.91      263.24     31.66 o 
 -10   3   5      103.63       70.17     17.22 o 
  -9   3   5     1134.22     1076.71     57.44 o 
  -8   3   5        0.38       -2.39      3.94 o 
  -7   3   5      468.33      519.12     37.28 o 
  -6   3   5      581.95      587.95     20.14 o 
  -5   3   5     2491.58     2432.94     58.69 o 
  -4   3   5       38.34       51.08     13.14 o 
  -3   3   5     1751.50     1785.33     40.12 o 
  -2   3   5     3573.31     3621.74     81.02 o 
  -1   3   5      118.16      142.28     14.71 o 
   0   3   5     1662.48     1823.70     33.27 o 
   1   3   5       37.43       38.72      6.39 o 
   2   3   5      130.25      158.82     14.91 o 
   3   3   5     1067.17      886.70     35.38 o 
   4   3   5     1081.22     1019.53     34.49 o 
   5   3   5      110.18      250.34     66.23 o 
   6   3   5      547.06      519.65     29.54 o 
   7   3   5     1283.92     1397.19     70.80 o 
   8   3   5       14.46       27.32     12.13 o 
   9   3   5      171.29      254.16     28.83 o 
 -10   4   5       35.86       23.86     12.96 o 
  -9   4   5        1.56        5.95     11.82 o 
  -8   4   5      348.90      326.84     27.52 o 
  -7   4   5      180.35      199.90     15.30 o 
  -6   4   5        1.20      207.60     59.79 o 
  -5   4   5      312.57      392.50     28.45 o 
  -4   4   5      661.71      633.46     34.04 o 
  -3   4   5     1064.23     1042.97     31.30 o 
  -2   4   5      971.17      965.85     29.07 o 
  -1   4   5     1657.82     1634.68     44.07 o 
   0   4   5     5028.16     5306.73    105.99 o 
   1   4   5      336.11      302.82     16.81 o 
   2   4   5     6085.85     6210.60    120.54 o 
   3   4   5     1688.55     1533.26     54.37 o 
   4   4   5       77.76       61.49     36.76 o 
   5   4   5      284.55      269.67     17.27 o 
   6   4   5     1050.06     1149.77     54.83 o 
   7   4   5      188.08      339.08     62.48 o 
   8   4   5      154.17      178.35     22.10 o 
   9   4   5       79.95       98.88     19.80 o 
  -9   5   5       13.92       30.36     11.09 o 
  -8   5   5       39.05       58.55     12.22 o 
  -7   5   5       13.38       54.38     11.42 o 
  -6   5   5      136.91      155.70     31.76 o 
  -5   5   5      588.85      568.98     18.23 o 
  -4   5   5        1.58       26.67     10.96 o 
  -3   5   5     1625.90     1994.41    101.30 o 
  -2   5   5      902.69      870.47     23.80 o 
  -1   5   5      912.02      930.36     23.98 o 
   0   5   5     3887.73     3952.69    110.50 o 
   1   5   5      159.99      214.09      9.81 o 
   2   5   5     5668.18     5843.28    130.56 o 
   3   5   5      172.18      124.02      5.65 o 
   4   5   5     2997.75     3011.61     95.58 o 
   5   5   5      377.20      672.05     87.52 o 
   6   5   5      295.91      307.24     20.83 o 
   7   5   5     1535.60     1548.67     74.97 o 
   8   5   5      200.42      245.18     26.90 o 
   9   5   5      597.64      581.79     46.73 o 
  -9   6   5       48.73       49.52     16.36 o 
  -8   6   5       37.48       46.11     12.52 o 
  -7   6   5        7.19       19.67      9.35 o 
  -6   6   5      919.86     1316.31     62.37 o 
  -5   6   5      607.47      722.90     51.48 o 
  -4   6   5      344.51      370.25     23.04 o 
  -3   6   5      443.86      467.24     26.29 o 
  -2   6   5     1632.22     1579.65     38.59 o 
  -1   6   5     4647.27     4748.45    113.56 o 
   0   6   5      680.90      793.56     32.24 o 
   1   6   5     1301.32     1312.61     55.14 o 
   2   6   5     1114.74     1138.62     33.47 o 
   3   6   5     3222.28     3128.58     77.48 o 
   4   6   5     2947.22     3136.92    106.03 o 
   5   6   5     1140.79     1163.36     48.82 o 
   6   6   5      570.93      575.90     33.46 o 
   7   6   5      358.60      394.88     30.96 o 
   8   6   5      763.03      713.65     47.24 o 
   9   6   5       66.94       79.13     24.21 o 
  -9   7   5        1.37        5.74     10.63 o 
  -8   7   5      211.28      199.49     22.33 o 
  -7   7   5     1217.05     1317.98     72.26 o 
  -6   7   5      322.17      434.78     31.76 o 
  -5   7   5      446.71      521.42     33.51 o 
  -4   7   5      917.09      895.94     45.21 o 
  -3   7   5      424.43      424.39     26.28 o 
  -2   7   5     1683.73     1669.57     74.65 o 
  -1   7   5       25.22       79.86     10.29 o 
   0   7   5     1585.31     1611.45     47.03 o 
   1   7   5      639.98      630.91     23.67 o 
   2   7   5     2363.79     2266.52     68.12 o 
   3   7   5      619.01      705.73     26.48 o 
   4   7   5       16.76       31.07      8.10 o 
   5   7   5     1324.79     1227.71     54.54 o 
   6   7   5      482.25      436.07     29.76 o 
   7   7   5      202.23      212.26     19.51 o 
   8   7   5        0.09        6.41     12.19 o 
   9   7   5      697.96      718.24     70.80 o 
  -9   8   5      540.03      488.62     48.94 o 
  -8   8   5      224.19      260.21     29.42 o 
  -7   8   5      319.04      304.56     28.81 o 
  -6   8   5     2146.70     2246.31    111.37 o 
  -5   8   5     3831.06     3779.02    168.95 o 
  -4   8   5      460.95      546.40     67.67 o 
  -3   8   5     4312.25     4128.18    168.36 o 
  -2   8   5      147.26      133.09     22.07 o 
  -1   8   5     2163.89     2106.69     56.64 o 
   0   8   5     6872.62     6802.04    192.14 o 
   1   8   5     1119.58     1135.03     98.10 o 
   2   8   5        1.67       -0.32      4.07 o 
   3   8   5     1380.40     1341.21     48.71 o 
   4   8   5     2337.44     2409.94     90.68 o 
   5   8   5       98.75       82.01     12.94 o 
   6   8   5       30.70       44.58     11.43 o 
   7   8   5      184.92      180.50     19.42 o 
   8   8   5      503.26      493.50     61.00 o 
  -8   9   5     1009.12      957.51     68.25 o 
  -7   9   5     1114.18     1178.67     73.43 o 
  -6   9   5     1649.04     1569.28     86.36 o 
  -5   9   5       15.21      158.72     77.12 o 
  -4   9   5     3173.39     3097.11    138.15 o 
  -3   9   5      203.30      200.64     21.40 o 
  -2   9   5     3035.69     2852.59    127.96 o 
  -1   9   5      875.44      873.38     44.83 o 
   0   9   5     2688.87     2807.90     89.11 o 
   1   9   5     1345.90     1270.07    110.75 o 
   2   9   5     1015.79     1082.43     41.70 o 
   3   9   5      823.70      772.47     34.64 o 
   4   9   5       25.92       32.03      9.00 o 
   5   9   5     2009.37     1952.18     86.13 o 
   6   9   5      507.93      543.87     34.87 o 
   7   9   5       20.11       40.67     15.93 o 
   8   9   5      116.00      109.80     25.58 o 
  -8  10   5      845.76      855.83     74.51 o 
  -7  10   5      780.20      788.46     60.78 o 
  -6  10   5      254.68      314.36     33.15 o 
  -5  10   5      855.69      902.12     58.62 o 
  -4  10   5      161.83      148.91     21.16 o 
  -3  10   5     3929.97     3817.09    180.18 o 
  -2  10   5       21.71       43.16     13.54 o 
  -1  10   5      902.07      869.99     49.02 o 
   0  10   5     1574.28     1587.05     57.40 o 
   1  10   5     2840.31     2703.92    116.03 o 
   2  10   5      269.43      264.42     18.37 o 
   3  10   5       44.23       66.71     10.94 o 
   4  10   5      952.84      960.21     50.59 o 
   5  10   5      254.81      270.31     24.12 o 
   6  10   5      304.12      372.09     46.61 o 
   7  10   5        2.23       -1.66     10.29 o 
  -7  11   5      123.97      122.07     23.24 o 
  -6  11   5        2.48        7.47     10.70 o 
  -5  11   5      619.86      576.28     47.19 o 
  -4  11   5     2529.75     2306.52    124.44 o 
  -3  11   5      230.64      235.26     27.58 o 
  -2  11   5      754.09      797.15     57.96 o 
  -1  11   5       55.78       68.46     13.73 o 
   0  11   5     1809.92     1836.59     96.25 o 
   1  11   5      244.43      264.33     18.01 o 
   2  11   5     2423.04     2401.42     93.52 o 
   3  11   5      880.90      914.97     66.03 o 
   4  11   5     1411.58     1364.93     73.60 o 
   5  11   5     1032.66      971.34     77.80 o 
   6  11   5      273.42      310.59     39.16 o 
   7  11   5      761.00      715.38     72.92 o 
  -7  12   5      472.24      475.05     48.50 o 
  -6  12   5        9.77        5.40     15.81 o 
  -5  12   5       50.13       58.99     17.92 o 
  -4  12   5     1103.04     1172.72     79.75 o 
  -3  12   5      899.18      938.60     63.97 o 
  -2  12   5       10.92       30.82     14.01 o 
  -1  12   5     1437.87     1489.72     84.35 o 
   0  12   5      930.28      864.03     55.76 o 
   1  12   5     4231.70     4355.07    164.01 o 
   2  12   5      819.42      775.94     40.45 o 
   3  12   5      573.88      569.75     33.56 o 
   4  12   5      108.17      124.35     29.30 o 
   5  12   5     1478.24     1353.60    100.04 o 
   6  12   5     1580.48     1532.36    119.26 o 
  -6  13   5      270.34      279.58     39.46 o 
  -5  13   5     1103.37     1076.59     79.44 o 
  -4  13   5      163.11      164.18     26.66 o 
  -3  13   5       78.11      111.01     21.53 o 
  -2  13   5     1423.73     1443.31     88.63 o 
  -1  13   5      179.77      183.21     26.61 o 
   0  13   5     1848.17     1642.93    211.06 o 
   1  13   5        2.31       -1.19      9.50 o 
   2  13   5     1212.43     1266.97     59.88 o 
   3  13   5      250.25      219.48     31.03 o 
   4  13   5     2288.13     2274.91    253.13 o 
   5  13   5      322.71      304.92     42.67 o 
   6  13   5      167.32      165.85     32.61 o 
  -5  14   5      404.46      391.86     44.51 o 
  -4  14   5      389.48      426.17     45.90 o 
  -3  14   5      921.42      901.34     69.44 o 
  -2  14   5       51.19       74.21     28.55 o 
  -1  14   5     1353.01     1295.55     84.09 o 
   0  14   5      220.46      184.20     27.69 o 
   1  14   5      521.01      447.05     37.70 o 
   2  14   5     1377.06     1272.62    125.10 o 
   3  14   5      989.34      958.82    178.63 o 
   4  14   5      180.88      154.48     31.45 o 
   5  14   5      177.24      139.76     31.20 o 
  -4  15   5      585.10      652.90     62.94 o 
  -3  15   5       62.69       76.98     21.90 o 
  -2  15   5      895.26      880.77     71.43 o 
  -1  15   5      477.20      498.51     50.51 o 
   0  15   5      674.34      620.89     92.34 o 
   1  15   5      344.04      370.45     67.29 o 
   2  15   5      149.09      195.01     59.17 o 
   3  15   5      426.14      341.84    148.23 o 
   4  15   5       28.11       91.02     50.80 o 
  -3  16   5      486.75      500.92     53.60 o 
  -2  16   5       25.97       59.32     40.59 o 
  -1  16   5     1731.75     1713.57    196.54 o 
   0  16   5      585.16      587.13     93.68 o 
   1  16   5       21.90      101.97     47.10 o 
   2  16   5      173.43      141.05     68.71 o 
  -9   0   6      847.67      906.14     72.55 o 
  -8   0   6      742.09      711.57     43.58 o 
  -7   0   6     1393.00     1264.64     63.55 o 
  -6   0   6     2284.31     2187.36     90.83 o 
  -5   0   6      383.98      391.52     22.88 o 
  -4   0   6      475.32      469.44     24.02 o 
  -3   0   6      652.22      668.67     26.55 o 
  -2   0   6     8656.50     8574.38    280.20 o 
  -1   0   6      541.50      801.22     34.96 o 
   0   0   6      819.35      892.51     24.11 o 
   1   0   6     1485.57     1324.85     46.48 o 
   2   0   6     1924.25     1761.25     49.35 o 
   3   0   6     2752.76     2434.25     71.94 o 
   4   0   6     3279.10     3117.21    134.50 o 
   5   0   6     1020.91     1034.14     58.33 o 
   6   0   6      323.09      373.46     36.72 o 
   7   0   6     4021.21     4067.45    241.38 o 
   8   0   6       14.95       20.09     15.51 o 
   9   0   6      461.13      411.12     51.77 o 
  -9   1   6       71.89      155.96     25.38 o 
  -8   1   6      611.96      555.12     26.30 o 
  -7   1   6     2521.98     2472.98     80.24 o 
  -6   1   6      191.76      195.99     12.03 o 
  -5   1   6     2004.62     1900.48     54.48 o 
  -4   1   6     1527.06     1502.41     41.31 o 
  -3   1   6     7388.42     7409.98    192.81 o 
  -2   1   6     5056.75     5269.39    107.55 o 
  -1   1   6     6700.44     7377.75    235.54 o 
   0   1   6      175.64      203.60      6.51 o 
   1   1   6     8759.23     9267.52    188.59 o 
   2   1   6    14614.64    13833.75    257.19 o 
   3   1   6     3795.26     3632.43     86.25 o 
   4   1   6     1420.36     1364.85     41.31 o 
   5   1   6      212.61      272.14     19.25 o 
   6   1   6     6673.51     6580.13    241.37 o 
   7   1   6      144.64      162.39     19.27 o 
   8   1   6      711.13      708.01     46.09 o 
   9   1   6       31.89       40.47     14.76 o 
 -10   2   6      891.47      793.88     59.95 o 
  -9   2   6     1083.03     1005.19     65.43 o 
  -8   2   6     1231.22     1092.58     42.90 o 
  -7   2   6       74.35      108.61     15.55 o 
  -6   2   6     5802.84     5487.43    149.89 o 
  -5   2   6        0.78        4.55      6.43 o 
  -4   2   6     5049.30     4874.74    121.40 o 
  -3   2   6     2024.56     1962.27     47.80 o 
  -2   2   6     7853.24     7422.23    119.62 o 
  -1   2   6     3190.05     3762.93    114.49 o 
   0   2   6     7245.52     7941.90    137.50 o 
   1   2   6     5967.59     5891.67    106.29 o 
   2   2   6     1379.20     1408.32     52.32 o 
   3   2   6     5801.30     5205.00    103.20 o 
   4   2   6      163.87      180.79     11.79 o 
   5   2   6     2493.38     2492.12     88.03 o 
   6   2   6       23.19       74.81     16.32 o 
   7   2   6     3972.40     3870.36    162.74 o 
   8   2   6        2.97        6.98      8.91 o 
   9   2   6      279.70      258.34     29.71 o 
 -10   3   6     1223.45     1197.01     81.70 o 
  -9   3   6      927.91      882.41     53.92 o 
  -8   3   6      512.81      612.73     47.91 o 
  -7   3   6     2448.07     2444.68    100.71 o 
  -6   3   6      266.64      277.61     13.90 o 
  -5   3   6     8693.06     8063.46    206.90 o 
  -4   3   6       46.89       89.85     13.77 o 
  -3   3   6     8856.28     8464.88    256.35 o 
  -2   3   6     2179.49     2171.63    100.52 o 
  -1   3   6    11476.82    10918.67    181.14 o 
   0   3   6    10870.06    10853.28    242.45 o 
   1   3   6      728.81      658.48     26.91 o 
   2   3   6     6882.50     6554.33    124.33 o 
   3   3   6      436.66      439.80     25.97 o 
   4   3   6     6564.33     6232.92    181.45 o 
   5   3   6      156.12      193.22     14.30 o 
   6   3   6      766.70      892.30     52.32 o 
   7   3   6      318.50      326.18     27.35 o 
   8   3   6      566.41      567.35     42.35 o 
   9   3   6      314.92      334.36     34.70 o 
  -9   4   6      258.62      297.64     27.31 o 
  -8   4   6     1754.61     1822.54     87.27 o 
  -7   4   6     2499.46     2463.32    103.19 o 
  -6   4   6     3578.47     3427.38     97.81 o 
  -5   4   6       32.79       66.52      7.46 o 
  -4   4   6    10541.46     9978.23    258.89 o 
  -3   4   6      519.92      526.65     19.54 o 
  -2   4   6     6981.09     6734.07    165.02 o 
  -1   4   6     5089.09     5161.48    178.06 o 
   0   4   6     2935.19     2882.30     61.32 o 
   1   4   6     5922.75     5661.34    130.96 o 
   2   4   6     1402.40     1555.10     57.08 o 
   3   4   6     4737.46     4603.30    130.84 o 
   4   4   6        0.81      122.56     31.17 o 
   5   4   6     5037.49     4897.00    159.35 o 
   6   4   6      197.30      218.34     20.01 o 
   7   4   6       50.67       73.18     13.95 o 
   8   4   6      428.53      441.55     35.77 o 
   9   4   6      739.25      735.63     58.64 o 
  -9   5   6     1615.36     1488.53     82.51 o 
  -8   5   6      127.97      108.98     16.99 o 
  -7   5   6      760.73      830.28     46.83 o 
  -6   5   6      662.91      646.49     36.30 o 
  -5   5   6     4341.37     4278.22    114.84 o 
  -4   5   6     2898.10     2741.41     92.97 o 
  -3   5   6     2564.91     2595.55     80.73 o 
  -2   5   6      702.86      743.81     24.68 o 
  -1   5   6     5738.69     6019.16    152.55 o 
   0   5   6    17308.81    16658.44    379.32 o 
   1   5   6     3087.66     3221.23     74.97 o 
   2   5   6       20.27       23.16      4.88 o 
   3   5   6        2.84       13.57      5.97 o 
   4   5   6     5935.17     5604.30    178.89 o 
   5   5   6      178.17      156.88     14.04 o 
   6   5   6      837.10      731.48     36.94 o 
   7   5   6       66.05       73.37     14.28 o 
   8   5   6     1352.43     1316.09     75.37 o 
   9   5   6      596.77      630.55     64.05 o 
  -9   6   6       18.73       36.28     15.61 o 
  -8   6   6      856.51      854.54     53.49 o 
  -7   6   6      477.98      443.09     31.78 o 
  -6   6   6      479.16      513.64     32.80 o 
  -5   6   6      301.82      423.01     36.47 o 
  -4   6   6     4404.25     4340.35    164.93 o 
  -3   6   6      156.47      150.67     10.70 o 
  -2   6   6      859.87      823.99     26.44 o 
  -1   6   6     1343.69     1403.55     53.24 o 
   0   6   6     2393.55     2487.16     83.09 o 
   1   6   6     1392.48     1443.65     40.39 o 
   2   6   6     2463.03     2551.21     67.36 o 
   3   6   6     2081.47     1964.27     57.40 o 
   4   6   6      676.86      682.15     33.21 o 
   5   6   6     3356.95     3315.76    120.23 o 
   6   6   6      162.11      130.95     15.49 o 
   7   6   6      237.57      273.49     24.51 o 
   8   6   6      303.92      258.66     29.36 o 
  -9   7   6      430.22      415.65     71.11 o 
  -8   7   6       10.72        5.42      8.90 o 
  -7   7   6       42.45       71.36     14.33 o 
  -6   7   6        1.38       41.07     11.93 o 
  -5   7   6      479.51      503.32     33.52 o 
  -4   7   6        3.69       13.28     10.44 o 
  -3   7   6     1711.08     1517.55     67.08 o 
  -2   7   6      220.62      221.81     10.62 o 
  -1   7   6     1321.69     1442.37     52.78 o 
   0   7   6      196.63      189.32     17.89 o 
   1   7   6     1882.98     1839.97     57.40 o 
   2   7   6       19.13       31.79      7.92 o 
   3   7   6      771.91      755.44     25.49 o 
   4   7   6     3970.18     3946.61    143.23 o 
   5   7   6     1197.24     1170.17     52.78 o 
   6   7   6      469.30      476.02     30.61 o 
   7   7   6       19.02       23.46     10.27 o 
   8   7   6     1186.94     1103.37     88.41 o 
  -8   8   6      681.56      607.75     47.20 o 
  -7   8   6       47.58       59.37     15.86 o 
  -6   8   6       98.13      102.72     17.17 o 
  -5   8   6        8.07        0.35      8.47 o 
  -4   8   6      285.14      306.88     26.34 o 
  -3   8   6        1.79        3.11      6.35 o 
  -2   8   6       93.77      126.87     18.34 o 
  -1   8   6      543.14      552.21     22.08 o 
   0   8   6     2502.37     2522.88     80.66 o 
   1   8   6      319.47      306.43     16.21 o 
   2   8   6      781.71      758.33     29.52 o 
   3   8   6       55.69       66.54      7.29 o 
   4   8   6        8.18       37.01     11.53 o 
   5   8   6      389.56      541.21     62.15 o 
   6   8   6      113.87      135.18     16.43 o 
   7   8   6      940.76      852.63     53.13 o 
   8   8   6       17.82       38.25     17.97 o 
  -8   9   6      254.88      238.65     36.30 o 
  -7   9   6      909.64      852.18     58.94 o 
  -6   9   6       48.32       97.41     18.06 o 
  -5   9   6      720.09      783.80     51.20 o 
  -4   9   6        5.65        8.94      9.88 o 
  -3   9   6     3841.75     3574.34    157.66 o 
  -2   9   6     1095.71     1013.52     55.91 o 
  -1   9   6       29.54       89.40     17.82 o 
   0   9   6        0.84       -2.90      7.69 o 
   1   9   6     1140.93     1123.03     43.82 o 
   2   9   6     3971.13     3830.25    126.13 o 
   3   9   6        0.37        7.06      5.83 o 
   4   9   6      501.83      689.30     94.50 o 
   5   9   6      139.55      154.32     18.17 o 
   6   9   6      991.24      979.99     55.45 o 
   7   9   6      257.33      311.99     47.65 o 
   8   9   6       30.88       42.18     28.36 o 
  -8  10   6      586.87      566.38     59.86 o 
  -7  10   6       21.05       29.17     14.50 o 
  -6  10   6     1244.63     1231.17     77.27 o 
  -5  10   6      186.90      178.22     28.43 o 
  -4  10   6      832.19      808.49     55.82 o 
  -3  10   6      926.72      979.16     61.74 o 
  -2  10   6     2951.68     2869.36    136.07 o 
  -1  10   6     1156.23     1146.13     65.76 o 
   0  10   6      226.28      239.18     17.15 o 
   1  10   6     2082.35     2094.86     95.98 o 
   2  10   6       32.23       32.14     18.80 o 
   3  10   6     1994.92     1928.14     82.12 o 
   4  10   6       61.99      104.54     15.90 o 
   5  10   6       80.02      143.58     33.56 o 
   6  10   6      335.54      326.78     38.95 o 
   7  10   6      271.60      269.14     40.56 o 
  -7  11   6     1061.33     1103.55     81.64 o 
  -6  11   6        0.44       10.52     12.07 o 
  -5  11   6      553.18      578.23     47.41 o 
  -4  11   6       43.37      115.55     27.50 o 
  -3  11   6      481.55      475.50     39.29 o 
  -2  11   6     3588.88     3358.71    163.79 o 
  -1  11   6      423.65      424.73     34.83 o 
   0  11   6       42.76       40.79     11.99 o 
   1  11   6       37.46       40.15      9.05 o 
   2  11   6     1990.75     1843.96     73.51 o 
   3  11   6       11.54        8.65      8.15 o 
   4  11   6       23.52       19.43     11.38 o 
   5  11   6      301.39      308.30     38.78 o 
   6  11   6      627.40      608.51     59.20 o 
   7  11   6      137.89      147.56     32.05 o 
  -7  12   6        4.12       12.50     13.82 o 
  -6  12   6      597.25      692.74     64.05 o 
  -5  12   6        5.65       83.20     35.47 o 
  -4  12   6      293.88      323.33     34.46 o 
  -3  12   6       71.84      104.66     20.03 o 
  -2  12   6      792.97      761.80     55.57 o 
  -1  12   6        0.94       12.09     11.04 o 
   0  12   6       41.78       46.18     14.05 o 
   1  12   6      535.06      557.62     54.55 o 
   2  12   6       28.83       19.18     13.78 o 
   3  12   6      958.59      848.35     61.30 o 
   4  12   6        1.12       14.74     13.53 o 
   5  12   6        5.75        5.61     12.63 o 
   6  12   6      259.97      249.97     39.16 o 
  -6  13   6       21.21       25.64     16.10 o 
  -5  13   6        7.25       34.15     16.54 o 
  -4  13   6       31.91       35.87     23.64 o 
  -3  13   6      383.83      379.43     40.65 o 
  -2  13   6        7.10       13.17     11.33 o 
  -1  13   6      148.21      151.38     22.09 o 
   0  13   6       24.03       22.25     10.97 o 
   1  13   6      243.78      219.91     27.35 o 
   2  13   6        5.69        8.87     10.03 o 
   3  13   6      457.37      446.42     51.79 o 
   4  13   6        0.24        1.55     13.85 o 
   5  13   6       12.40       19.40     16.27 o 
  -5  14   6        3.53       13.47     14.49 o 
  -4  14   6      102.61      118.31     25.34 o 
  -3  14   6       13.01       23.02     14.19 o 
  -2  14   6       56.10       80.49     25.55 o 
  -1  14   6       48.20       64.24     22.18 o 
   0  14   6       11.92       20.96     11.77 o 
   1  14   6       59.87       74.84     18.79 o 
   2  14   6      206.40      219.54     42.54 o 
   3  14   6       13.69       18.93     32.86 o 
   4  14   6        6.35       34.23     33.69 o 
  -4  15   6      193.42      173.93     34.19 o 
  -3  15   6      235.88      259.73     34.84 o 
  -2  15   6      784.25      746.63     64.42 o 
  -1  15   6        7.05        5.81     11.60 o 
   0  15   6      118.36      159.30     43.12 o 
   1  15   6       63.92       73.53     31.94 o 
   2  15   6      223.88      208.84     80.15 o 
   3  15   6       83.12       59.96     45.07 o 
  -2  16   6      122.09      127.18     48.48 o 
  -1  16   6       53.57       75.36     41.83 o 
   0  16   6        7.80       22.92     23.58 o 
   1  16   6        4.55       -7.73     22.81 o 
  -9   1   7      289.25      245.27     23.16 o 
  -8   1   7        0.74       29.62     10.82 o 
  -7   1   7       26.69       27.07      7.18 o 
  -6   1   7     2690.46     3313.63    255.71 o 
  -5   1   7      620.24      662.66     24.80 o 
  -4   1   7       20.83       57.73     10.49 o 
  -3   1   7      179.17      189.92      9.91 o 
  -2   1   7      435.49      376.25     14.02 o 
  -1   1   7      944.68     1241.61     42.16 o 
   0   1   7       15.39       12.94      2.87 o 
   1   1   7     3029.36     3131.90     69.86 o 
   2   1   7      193.75      190.02      8.02 o 
   3   1   7      587.70      582.54     17.12 o 
   4   1   7      440.69      419.45     18.48 o 
   5   1   7       74.69       90.62     11.18 o 
   6   1   7      567.45      566.52     34.25 o 
   7   1   7      145.15      224.53     39.70 o 
   8   1   7      117.19      148.38     20.83 o 
   9   1   7      171.47      168.09     25.72 o 
  -9   2   7       21.03       18.71      9.76 o 
  -8   2   7      331.57      334.90     19.72 o 
  -7   2   7      764.47     1091.85    141.70 o 
  -6   2   7        1.79        0.18      4.31 o 
  -5   2   7      282.50      359.27     34.43 o 
  -4   2   7      114.75      140.27     10.19 o 
  -3   2   7     4258.31     4341.68    114.99 o 
  -2   2   7     5932.81     5530.68    127.37 o 
  -1   2   7     1526.30     1502.67     28.73 o 
   0   2   7     1265.02     1535.91     31.60 o 
   1   2   7      196.54      308.37     22.66 o 
   2   2   7     4970.46     4846.89    105.69 o 
   3   2   7      189.61      158.51      7.30 o 
   4   2   7      223.57      273.10     15.36 o 
   5   2   7      184.33      241.41     17.59 o 
   6   2   7     1484.45     1593.42     71.52 o 
   7   2   7       50.60       75.20     14.55 o 
   8   2   7      320.50      333.92     31.34 o 
   9   2   7        9.04       30.49     17.73 o 
  -9   3   7      392.37      361.67     31.91 o 
  -8   3   7        7.03        5.17      7.86 o 
  -7   3   7       21.18       49.29     18.84 o 
  -6   3   7     2258.99     2306.99    104.45 o 
  -5   3   7      267.08      277.85     19.99 o 
  -4   3   7      934.00      878.39     46.60 o 
  -3   3   7      775.64      821.10     34.62 o 
  -2   3   7     2838.93     2808.79     77.29 o 
  -1   3   7       36.96      139.08     17.49 o 
   0   3   7       75.80       84.04      8.51 o 
   1   3   7     1386.61     1431.60     31.82 o 
   2   3   7      866.67      841.20     27.67 o 
   3   3   7     3249.44     3245.72    102.02 o 
   4   3   7       39.11       75.37     10.97 o 
   5   3   7       81.00      119.24     19.08 o 
   6   3   7       42.56       94.96     13.74 o 
   7   3   7      387.91      398.37     30.96 o 
   8   3   7        4.66       20.12     12.09 o 
   9   3   7       38.84       38.66     17.08 o 
  -9   4   7        7.22       13.72     10.25 o 
  -8   4   7       23.69       23.38     10.72 o 
  -7   4   7      666.25      679.70     40.65 o 
  -6   4   7      140.60      157.45     14.51 o 
  -5   4   7       68.05      278.71     54.94 o 
  -4   4   7     1007.87     1070.66     49.82 o 
  -3   4   7       16.06       26.55      8.19 o 
  -2   4   7      801.00      796.47     33.26 o 
  -1   4   7      216.23      272.34     12.71 o 
   0   4   7        0.02        5.52      3.09 o 
   1   4   7      808.63      899.96     24.16 o 
   2   4   7      439.22      398.84     15.30 o 
   3   4   7      643.21      640.82     26.04 o 
   4   4   7      458.12      640.70    101.69 o 
   5   4   7        9.85       17.25      7.43 o 
   6   4   7     1405.07     1398.14     64.12 o 
   7   4   7       37.40       38.62     12.43 o 
   8   4   7       35.41       29.86     12.34 o 
   9   4   7        3.31        2.05     10.39 o 
  -9   5   7        0.48        1.11     11.22 o 
  -8   5   7        0.95       -3.10      9.98 o 
  -7   5   7      226.21      215.91     21.45 o 
  -6   5   7       66.95      143.82     20.91 o 
  -5   5   7       39.41       39.83      8.14 o 
  -4   5   7      144.68      254.13     35.03 o 
  -3   5   7      393.62      415.61     17.01 o 
  -2   5   7      438.51      485.61     20.07 o 
  -1   5   7      291.72      282.47     17.36 o 
   0   5   7       16.92       25.81      4.87 o 
   1   5   7       54.92       72.76      6.91 o 
   2   5   7        7.82        6.08      4.20 o 
   3   5   7        0.98        1.94      5.29 o 
   4   5   7      253.46      246.75     17.79 o 
   5   5   7      279.50      417.00     38.28 o 
   6   5   7      304.89      296.27     21.70 o 
   7   5   7      219.54      220.40     23.21 o 
   8   5   7      135.60      150.06     22.01 o 
  -9   6   7      238.87      268.14     40.18 o 
  -8   6   7       98.98       74.91     16.96 o 
  -7   6   7       36.25       52.14     12.85 o 
  -6   6   7      122.18      134.10     17.35 o 
  -5   6   7      578.74      801.49     69.11 o 
  -4   6   7      758.76      678.21     35.17 o 
  -3   6   7       34.31       47.24      6.31 o 
  -2   6   7      720.93      818.53     29.10 o 
  -1   6   7      907.89      920.52     35.41 o 
   0   6   7       13.56       14.55      4.68 o 
   1   6   7      187.41      225.12     11.35 o 
   2   6   7      297.92      303.52     13.34 o 
   3   6   7     2151.60     2252.13     79.27 o 
   4   6   7     1227.65     1117.07     49.59 o 
   5   6   7        1.25       55.62     13.29 o 
   6   6   7       88.91      122.55     16.30 o 
   7   6   7      138.86      168.57     20.08 o 
   8   6   7      668.68      674.46     50.22 o 
  -8   7   7      621.54      612.34     46.54 o 
  -7   7   7       69.59      103.92     17.17 o 
  -6   7   7      428.09      423.15     32.13 o 
  -5   7   7        2.08       78.63     20.79 o 
  -4   7   7     1093.30     1186.37     69.24 o 
  -3   7   7       73.06       77.53     13.17 o 
  -2   7   7       35.66       52.08      6.79 o 
  -1   7   7     2167.05     2326.94     91.97 o 
   0   7   7     1340.05     1419.25     57.00 o 
   1   7   7      884.66      900.56     32.75 o 
   2   7   7      118.80      107.99      8.63 o 
   3   7   7      110.84       97.34     12.43 o 
   4   7   7      228.86      243.73     20.17 o 
   5   7   7      907.96      880.64     44.06 o 
   6   7   7        0.16        1.46      8.31 o 
   7   7   7       10.73       19.40     11.34 o 
   8   7   7        3.99        9.65     13.66 o 
  -8   8   7      301.34      251.93     29.59 o 
  -7   8   7       21.21       22.00     12.24 o 
  -6   8   7      166.96      167.77     22.95 o 
  -5   8   7     2750.05     2690.48    128.07 o 
  -4   8   7      843.17      777.41     49.35 o 
  -3   8   7     1123.74     1059.87     56.49 o 
  -2   8   7      144.65      153.85     17.55 o 
  -1   8   7     2254.47     2359.29     77.23 o 
   0   8   7     4246.45     4232.46    164.87 o 
   1   8   7      657.94      648.52     27.22 o 
   2   8   7       12.44       26.75      6.51 o 
   3   8   7      214.81      195.99     12.45 o 
   4   8   7     5567.87     5315.92    201.64 o 
   5   8   7        0.67       13.01      8.81 o 
   6   8   7        6.54        4.28      7.99 o 
   7   8   7       59.60       84.69     19.62 o 
   8   8   7      207.76      213.29     35.11 o 
  -8   9   7      798.17      646.53     53.40 o 
  -7   9   7      772.01      778.82     57.32 o 
  -6   9   7      187.36      260.28     32.89 o 
  -5   9   7      206.96      191.28     24.13 o 
  -4   9   7     5446.94     5268.37    245.12 o 
  -3   9   7      138.53      173.97     21.33 o 
  -2   9   7      825.75      840.94     50.65 o 
  -1   9   7     2258.19     2298.26     76.40 o 
   0   9   7     1159.99     1168.95     44.76 o 
   1   9   7     2225.71     2226.28     84.60 o 
   2   9   7       16.09       32.74      8.45 o 
   3   9   7     1823.53     1742.00     87.00 o 
   4   9   7       91.00       71.17     12.46 o 
   5   9   7      653.11      582.65     37.43 o 
   6   9   7      188.51      177.32     22.26 o 
   7   9   7        1.82       13.54     14.73 o 
  -7  10   7      799.41      797.32     63.06 o 
  -6  10   7        4.92       32.44     23.31 o 
  -5  10   7      935.63      910.50     60.92 o 
  -4  10   7       61.93       81.60     17.34 o 
  -3  10   7     1097.63     1030.18     63.87 o 
  -2  10   7      432.70      421.23     34.14 o 
  -1  10   7      247.32      282.09     26.05 o 
   0  10   7     1501.65     1503.48     60.07 o 
   1  10   7     1381.81     1298.57     61.89 o 
   2  10   7      553.69      550.33     29.66 o 
   3  10   7        7.28        7.25      7.94 o 
   4  10   7      896.43      877.27     50.95 o 
   5  10   7       30.38       62.16     17.38 o 
   6  10   7      342.93      344.57     40.94 o 
   7  10   7      164.32      200.94     36.99 o 
  -7  11   7       49.19       71.24     20.71 o 
  -6  11   7      401.44      480.85     46.13 o 
  -5  11   7       42.31       76.81     20.96 o 
  -4  11   7      508.08      510.27     43.86 o 
  -3  11   7       99.40      107.70     19.67 o 
  -2  11   7      869.18      826.32     55.25 o 
  -1  11   7      238.95      264.60     27.77 o 
   0  11   7     1028.01      981.11     58.45 o 
   1  11   7      103.43       96.04     15.67 o 
   2  11   7      269.93      304.10     23.00 o 
   3  11   7      827.80      751.90     55.05 o 
   4  11   7        4.81        2.79      9.18 o 
   5  11   7      385.66      389.00     44.60 o 
   6  11   7       81.52       88.61     25.29 o 
  -6  12   7      368.24      379.44     42.47 o 
  -5  12   7       57.07      100.88     21.36 o 
  -4  12   7      122.90      130.67     24.61 o 
  -3  12   7      700.28      639.06     49.39 o 
  -2  12   7      167.83      137.57     23.46 o 
  -1  12   7       15.67       35.94     14.05 o 
   0  12   7      274.91      277.76     31.10 o 
   1  12   7      216.75      195.26     23.78 o 
   2  12   7      687.36      682.67     37.74 o 
   3  12   7      170.54      160.51     19.91 o 
   4  12   7        2.79        1.37     12.39 o 
   5  12   7      719.16      727.41     72.22 o 
  -5  13   7        4.37       -8.94     12.36 o 
  -4  13   7        2.44       -0.86     11.30 o 
  -3  13   7      154.64      157.20     28.16 o 
  -2  13   7      108.01      145.50     23.50 o 
  -1  13   7       54.66       60.92     16.24 o 
   0  13   7      129.11      127.82     20.81 o 
   1  13   7       10.57       18.94     13.86 o 
   2  13   7      584.35      544.30     57.16 o 
   3  13   7      335.32      300.31     37.84 o 
   4  13   7       12.37        9.85     15.15 o 
   5  13   7       28.44       34.98     21.78 o 
  -4  14   7        1.90       -4.85     16.02 o 
  -3  14   7      448.79      470.12     47.28 o 
  -2  14   7      354.33      316.57     36.65 o 
  -1  14   7      672.47      572.03     48.08 o 
   0  14   7       54.75       57.70     16.59 o 
   1  14   7       67.65       97.29     19.79 o 
   2  14   7      839.11      820.42    144.94 o 
   3  14   7      152.29      208.44     76.47 o 
   4  14   7       62.28      171.40     70.66 o 
  -3  15   7      166.03      182.11     30.32 o 
  -2  15   7     1455.13     1318.42     96.59 o 
  -1  15   7       45.32       71.72     19.70 o 
   0  15   7       30.54       63.16     28.81 o 
   1  15   7      769.53      763.79     89.85 o 
   2  15   7       10.07        5.89     34.03 o 
  -9   0   8      102.48      171.43     36.91 o 
  -8   0   8        9.70       22.02     10.65 o 
  -7   0   8       66.56       73.15     14.61 o 
  -6   0   8      118.83      131.36     20.31 o 
  -5   0   8       58.60       65.79      9.95 o 
  -4   0   8     1446.42     1414.60     59.64 o 
  -3   0   8     1398.71     1388.42     72.15 o 
  -2   0   8     1949.33     1866.45     63.66 o 
  -1   0   8      122.37      235.53     47.09 o 
   0   0   8      192.29      245.74     18.27 o 
   1   0   8      857.79      806.40     27.84 o 
   2   0   8     1591.41     1670.87     64.72 o 
   3   0   8       85.23       83.32      9.59 o 
   4   0   8        1.62        3.52      7.00 o 
   5   0   8        3.81        5.07      8.99 o 
   6   0   8      552.68      505.27     47.48 o 
   7   0   8     1566.77     1544.75    115.38 o 
   8   0   8      341.19      351.01     53.40 o 
  -9   1   8       71.14       62.00     13.24 o 
  -8   1   8       17.63       21.17      7.78 o 
  -7   1   8     1439.01     1398.57     53.91 o 
  -6   1   8      791.61      807.83     35.16 o 
  -5   1   8       39.56       60.61      8.25 o 
  -4   1   8       45.12       62.13      8.39 o 
  -3   1   8      436.78      423.27     16.56 o 
  -2   1   8      332.79      392.56     23.05 o 
  -1   1   8        8.82       53.64      6.83 o 
   0   1   8      871.42      954.26     22.97 o 
   1   1   8      175.43      181.20      7.73 o 
   2   1   8     2024.18     1992.26     50.73 o 
   3   1   8      744.41      652.60     20.56 o 
   4   1   8      768.20      716.54     31.32 o 
   5   1   8      166.99      177.53     15.74 o 
   6   1   8      765.28      815.87     45.47 o 
   7   1   8      174.26      200.97     22.29 o 
   8   1   8       45.83       66.77     17.07 o 
  -9   2   8        5.45        6.59      8.96 o 
  -8   2   8       48.12       59.89     12.96 o 
  -7   2   8        0.61        1.29      6.27 o 
  -6   2   8      761.33      905.39     46.29 o 
  -5   2   8      617.68      605.26     26.16 o 
  -4   2   8      224.14      256.26     14.71 o 
  -3   2   8        1.66       19.91     11.16 o 
  -2   2   8     1561.22     1658.91     47.46 o 
  -1   2   8      116.30      165.97     13.43 o 
   0   2   8       11.71       30.48      3.75 o 
   1   2   8      967.17      948.42     28.71 o 
   2   2   8     1164.36     1138.01     29.00 o 
   3   2   8      338.82      392.66     31.17 o 
   4   2   8       60.22       98.53     10.26 o 
   5   2   8      106.99      114.18     13.12 o 
   6   2   8        0.31       16.79     12.15 o 
   7   2   8        5.95       31.51     19.36 o 
   8   2   8       38.79       50.11     20.32 o 
  -9   3   8      368.34      354.84     32.53 o 
  -8   3   8      245.48      253.32     24.44 o 
  -7   3   8       36.31       74.09     15.04 o 
  -6   3   8      626.83      577.95     34.79 o 
  -5   3   8      529.62      586.07     31.40 o 
  -4   3   8      953.68      954.20     35.34 o 
  -3   3   8     1362.63     1394.98     44.99 o 
  -2   3   8      119.19      131.35      9.81 o 
  -1   3   8     2389.89     2305.51     45.87 o 
   0   3   8      689.74      733.70     19.15 o 
   1   3   8      237.25      432.22     40.91 o 
   2   3   8       53.60       47.87      4.87 o 
   3   3   8       37.36       41.25     12.19 o 
   4   3   8     1062.46     1055.10     41.21 o 
   5   3   8      102.91      156.39     15.66 o 
   6   3   8      540.33      657.20     38.82 o 
   7   3   8       63.50       73.07     15.17 o 
   8   3   8       27.32       31.07     13.25 o 
  -9   4   8      310.21      420.84     76.14 o 
  -8   4   8      161.93      169.42     21.69 o 
  -7   4   8      254.80      271.79     24.10 o 
  -6   4   8      710.23      762.18     36.39 o 
  -5   4   8       41.09       39.16      7.82 o 
  -4   4   8     4015.02     4166.09    129.64 o 
  -3   4   8       81.56      123.41     14.16 o 
  -2   4   8      203.45      200.88     12.79 o 
  -1   4   8     1218.19     1560.35     80.33 o 
   0   4   8     3491.54     3752.09     87.08 o 
   1   4   8     4443.17     4439.61    101.77 o 
   2   4   8       24.26       41.07      6.98 o 
   3   4   8     1172.86     1128.54     42.05 o 
   4   4   8        4.60       22.38      8.69 o 
   5   4   8      540.94      536.94     31.89 o 
   6   4   8      462.01      476.56     32.15 o 
   7   4   8        1.97       30.81     20.57 o 
   8   4   8       96.07      100.87     18.75 o 
  -9   5   8      601.08      595.87     50.37 o 
  -8   5   8       96.31       95.11     17.21 o 
  -7   5   8      187.24      193.40     21.59 o 
  -6   5   8       86.14      124.47     16.74 o 
  -5   5   8     1911.04     1840.47     83.61 o 
  -4   5   8        6.54       20.98      9.58 o 
  -3   5   8       29.18       37.21      7.07 o 
  -2   5   8       31.20       58.91     12.50 o 
  -1   5   8      369.02      368.14     17.21 o 
   0   5   8     1572.50     1597.96     42.93 o 
   1   5   8        4.33       15.80      9.78 o 
   2   5   8      775.24      773.44     24.31 o 
   3   5   8      464.99      435.69     23.79 o 
   4   5   8     2260.55     2201.68     82.67 o 
   5   5   8      336.06      295.98     23.06 o 
   6   5   8      436.64      411.08     30.11 o 
   7   5   8       85.15      101.59     17.04 o 
   8   5   8      203.83      205.96     28.12 o 
  -8   6   8      238.26      262.07     28.95 o 
  -7   6   8       90.92      109.20     16.95 o 
  -6   6   8      551.11      505.41     35.46 o 
  -5   6   8      607.02      569.38     36.98 o 
  -4   6   8      201.77      288.34     24.06 o 
  -3   6   8        0.00        2.39      4.66 o 
  -2   6   8      202.90      220.92     13.43 o 
  -1   6   8        9.23       13.69     12.05 o 
   0   6   8     2299.27     2249.90     70.46 o 
   1   6   8      520.29      499.22     20.25 o 
   2   6   8      358.31      350.00     14.54 o 
   3   6   8      137.77      119.39     13.67 o 
   4   6   8       61.47       76.92     12.09 o 
   5   6   8      407.66      404.95     29.88 o 
   6   6   8      189.00      206.03     21.71 o 
   7   6   8        1.83        4.88      9.05 o 
   8   6   8      147.77      141.69     22.63 o 
  -8   7   8       83.05      108.62     21.08 o 
  -7   7   8        4.66       25.54     11.66 o 
  -6   7   8      170.12      170.46     20.91 o 
  -5   7   8       20.67       75.43     15.06 o 
  -4   7   8       64.51       91.74     15.30 o 
  -3   7   8      253.95      305.10     25.81 o 
  -2   7   8      448.48      487.44     21.83 o 
  -1   7   8      901.51      877.91     33.53 o 
   0   7   8      323.59      360.53     20.55 o 
   1   7   8      332.82      399.26     21.06 o 
   2   7   8      328.26      295.25     14.76 o 
   3   7   8       36.19       48.66      9.73 o 
   4   7   8        9.19       42.60     13.59 o 
   5   7   8      420.63      405.29     28.70 o 
   6   7   8      121.71      130.75     18.17 o 
   7   7   8        4.42        5.02      9.89 o 
  -8   8   8        8.98       22.00     13.51 o 
  -7   8   8      300.43      297.48     36.19 o 
  -6   8   8       90.49      108.07     18.70 o 
  -5   8   8      134.50      133.45     28.14 o 
  -4   8   8        3.94        0.93     25.23 o 
  -3   8   8       29.17       34.97     11.73 o 
  -2   8   8      110.08      112.29     15.22 o 
  -1   8   8        0.42       -3.21     11.72 o 
   0   8   8      111.83      105.29     21.62 o 
   1   8   8      875.29      901.07     37.65 o 
   2   8   8       21.28       27.25      6.64 o 
   3   8   8       41.22       42.37     10.49 o 
   4   8   8      307.88      342.30     56.93 o 
   5   8   8        4.15       50.87     16.18 o 
   6   8   8      250.30      302.36     28.22 o 
   7   8   8        5.96       12.84     10.74 o 
  -7   9   8      315.10      290.63     33.18 o 
  -6   9   8       47.02       44.32     14.55 o 
  -5   9   8      132.83      155.06     22.70 o 
  -4   9   8      181.78      161.10     27.15 o 
  -3   9   8      248.52      247.33     25.93 o 
  -2   9   8      882.33      825.00     51.26 o 
  -1   9   8      155.71      158.71     19.30 o 
   0   9   8      159.13      204.62     16.20 o 
   1   9   8      156.60      162.34     14.59 o 
   2   9   8      444.92      449.02     39.08 o 
   3   9   8      263.06      238.80     21.99 o 
   4   9   8       80.77      178.47     40.67 o 
   5   9   8        1.37       14.63     10.08 o 
   6   9   8       91.58      109.04     18.03 o 
   7   9   8        1.58        7.23     14.28 o 
  -7  10   8       14.04       12.71     23.31 o 
  -6  10   8      270.70      265.24     32.17 o 
  -5  10   8       84.31      116.01     20.94 o 
  -4  10   8        5.51        4.03      8.95 o 
  -3  10   8        4.19        4.74      9.57 o 
  -2  10   8      378.43      426.60     35.95 o 
  -1  10   8       18.37       25.87     10.91 o 
   0  10   8      287.56      268.26     18.08 o 
   1  10   8       65.96       62.79     10.85 o 
   2  10   8      247.11      246.00     19.39 o 
   3  10   8      166.48      160.25     20.68 o 
   4  10   8       46.64       48.19     12.63 o 
   5  10   8      195.85      184.18     24.06 o 
   6  10   8       33.59       34.94     16.65 o 
  -6  11   8        9.59       15.64     15.83 o 
  -5  11   8        1.60       38.51     15.65 o 
  -4  11   8       36.51       44.47     15.46 o 
  -3  11   8      480.30      466.88     39.49 o 
  -2  11   8      209.53      195.48     24.23 o 
  -1  11   8       61.85       60.12     15.36 o 
   0  11   8        2.25      -10.43     12.40 o 
   1  11   8       10.47        5.19      8.08 o 
   2  11   8     1337.87     1230.49     55.90 o 
   3  11   8       25.29       16.51     10.68 o 
   4  11   8       56.83       60.43     14.32 o 
   5  11   8      209.22      218.46     34.33 o 
   6  11   8       53.32       39.53     20.25 o 
  -6  12   8       83.90      120.70     27.40 o 
  -5  12   8       34.05       83.23     20.74 o 
  -4  12   8      265.27      286.56     34.27 o 
  -3  12   8      254.36      262.28     32.91 o 
  -2  12   8      234.28      235.74     29.24 o 
  -1  12   8        0.33        5.24     10.98 o 
   0  12   8      171.62      178.06     25.11 o 
   1  12   8       49.88       54.39     15.62 o 
   2  12   8       23.62       46.14     17.08 o 
   3  12   8       27.26       72.19     15.80 o 
   4  12   8       53.93       82.15     22.74 o 
   5  12   8       30.65       43.09     20.96 o 
  -5  13   8       57.34       80.00     21.70 o 
  -4  13   8       96.59       67.23     20.01 o 
  -3  13   8      233.95      250.69     32.80 o 
  -2  13   8      174.86      195.21     27.35 o 
  -1  13   8       12.71       10.49     10.99 o 
   0  13   8      148.43      157.63     23.40 o 
   1  13   8      214.61      213.77     29.30 o 
   2  13   8      224.10      230.20     61.06 o 
   3  13   8      144.32      162.55     53.85 o 
   4  13   8      186.23      147.20     49.67 o 
  -4  14   8      383.03      351.40     42.01 o 
  -3  14   8       12.04       14.79     16.04 o 
  -2  14   8      975.81      909.08     71.77 o 
  -1  14   8      450.59      453.85     44.12 o 
   0  14   8      115.09      111.05     24.62 o 
   1  14   8       29.20       50.82     40.89 o 
   2  14   8       58.91       36.84     42.53 o 
   3  14   8      530.69      533.28    119.29 o 
  -2  15   8       37.56       70.44     29.42 o 
  -1  15   8       17.94       21.24     13.36 o 
   0  15   8        7.40       17.58     18.80 o 
   1  15   8      223.73      300.00     99.00 o 
  -9   1   9       82.31       73.09     21.16 o 
  -8   1   9        1.15        2.70      6.23 o 
  -7   1   9      192.32      204.59     17.79 o 
  -6   1   9      191.22      266.62     30.15 o 
  -5   1   9       72.15      110.29     16.36 o 
  -4   1   9      306.93      363.40     21.58 o 
  -3   1   9       10.66        6.06      5.83 o 
  -2   1   9     2660.26     2579.42     85.49 o 
  -1   1   9       56.93      101.02      7.76 o 
   0   1   9        8.91       18.63      4.07 o 
   1   1   9      512.44      512.90     16.07 o 
   2   1   9      438.80      540.58     32.68 o 
   3   1   9     1295.14     1343.17     56.18 o 
   4   1   9       70.87       71.37     10.22 o 
   5   1   9        1.79       44.31     16.36 o 
   6   1   9        3.02        7.69      8.86 o 
   7   1   9       65.51      192.34     29.75 o 
   8   1   9      185.76      200.45     26.92 o 
  -9   2   9      600.28      598.05     41.77 o 
  -8   2   9      351.78      355.35     30.45 o 
  -7   2   9      784.86      765.63     39.49 o 
  -6   2   9      360.10      373.30     22.02 o 
  -5   2   9        0.36       14.68      6.79 o 
  -4   2   9      422.82      444.47     22.98 o 
  -3   2   9     1994.75     1975.59     62.99 o 
  -2   2   9      387.67      527.06     39.68 o 
  -1   2   9      142.02      228.85     15.84 o 
   0   2   9       86.16       87.83      5.69 o 
   1   2   9      924.31      923.37     25.64 o 
   2   2   9     1617.93     1546.66     40.76 o 
   3   2   9       68.38       72.19      9.58 o 
   4   2   9        4.10      136.18     38.03 o 
   5   2   9      274.05      232.70     19.56 o 
   6   2   9      929.36      979.67     53.47 o 
   7   2   9        3.79       16.56     14.74 o 
   8   2   9       53.55       53.25     16.10 o 
  -9   3   9      109.02      114.73     19.79 o 
  -8   3   9        2.07        8.27      9.26 o 
  -7   3   9       24.28       38.45     12.41 o 
  -6   3   9      813.19      871.29     37.98 o 
  -5   3   9      337.92      360.69     20.76 o 
  -4   3   9      556.46      636.80     43.94 o 
  -3   3   9       19.55       28.71      7.01 o 
  -2   3   9     4109.77     4040.76    119.77 o 
  -1   3   9      163.30      257.24     21.29 o 
   0   3   9       93.39       96.73      6.61 o 
   1   3   9     1081.40     1003.24     27.74 o 
   2   3   9     1588.52     1631.29     43.85 o 
   3   3   9       42.81       96.63     11.72 o 
   4   3   9      567.73      611.11     31.46 o 
   5   3   9       28.85      407.50     83.94 o 
   6   3   9        3.83       95.41     20.87 o 
   7   3   9      677.34      724.05     49.75 o 
   8   3   9      133.54      120.06     21.44 o 
  -8   4   9       52.43       45.61     13.76 o 
  -7   4   9      413.44      401.37     32.77 o 
  -6   4   9        2.18       56.26     23.60 o 
  -5   4   9        1.40       54.97     15.26 o 
  -4   4   9      128.85      101.68     15.08 o 
  -3   4   9     1169.30     1241.62     47.11 o 
  -2   4   9        3.23       57.99     18.71 o 
  -1   4   9       36.39       44.17      7.10 o 
   0   4   9     1024.97     1195.67     33.88 o 
   1   4   9      102.93       97.00      7.53 o 
   2   4   9     1313.28     1204.87     35.09 o 
   3   4   9      719.47      665.27     30.14 o 
   4   4   9       26.43       75.74     38.00 o 
   5   4   9       44.67      149.08     27.03 o 
   6   4   9      154.61      180.99     20.48 o 
   7   4   9      372.19      425.36     35.88 o 
   8   4   9       15.90       24.49     13.46 o 
  -8   5   9      107.67      103.30     19.54 o 
  -7   5   9        0.02       -2.61      9.28 o 
  -6   5   9        7.29       59.00     13.61 o 
  -5   5   9       12.23       50.78     21.81 o 
  -4   5   9      148.33      306.39     63.84 o 
  -3   5   9       74.28       83.10      9.96 o 
  -2   5   9       61.68       81.27     11.87 o 
  -1   5   9      190.93      194.94     14.31 o 
   0   5   9      262.17      264.13     16.14 o 
   1   5   9       62.53       73.36      7.67 o 
   2   5   9     1020.46      995.14     31.29 o 
   3   5   9      148.52      191.12     16.11 o 
   4   5   9      289.20      306.98     41.46 o 
   5   5   9      173.93      367.65     49.87 o 
   6   5   9      196.76      206.96     22.33 o 
   7   5   9      213.22      173.70     23.94 o 
  -8   6   9        2.87      -10.86     14.64 o 
  -7   6   9       51.37       62.36     19.17 o 
  -6   6   9       42.33       59.02     14.04 o 
  -5   6   9      586.74      564.56     39.34 o 
  -4   6   9       40.64       48.68     24.87 o 
  -3   6   9       88.79      100.40     10.01 o 
  -2   6   9       85.40       93.26      9.67 o 
  -1   6   9      158.20      180.97     14.51 o 
   0   6   9     1296.09     1392.86     51.39 o 
   1   6   9       67.40       76.36      7.87 o 
   2   6   9      576.74      548.42     20.48 o 
   3   6   9       36.00       50.98     11.25 o 
   4   6   9        6.17       54.20     14.39 o 
   5   6   9      223.28      224.27     22.47 o 
   6   6   9       33.78       65.01     14.93 o 
   7   6   9       74.99       89.01     17.94 o 
  -8   7   9        1.43       25.43     24.56 o 
  -7   7   9       32.22       34.23     13.32 o 
  -6   7   9       42.92       58.49     15.27 o 
  -5   7   9        8.52       62.32     19.78 o 
  -4   7   9     1703.45     1688.20     85.45 o 
  -3   7   9        4.76        8.05      8.01 o 
  -2   7   9        1.87       19.81      6.86 o 
  -1   7   9      405.97      349.55     25.25 o 
   0   7   9     1444.96     1503.98     53.82 o 
   1   7   9       14.96       40.63      8.33 o 
   2   7   9        1.29       14.37      6.44 o 
   3   7   9      595.38      551.21     32.21 o 
   4   7   9     1088.68     1045.75     55.69 o 
   5   7   9      739.59      699.72     42.58 o 
   6   7   9        2.46        2.29      8.14 o 
   7   7   9       44.50       49.19     14.93 o 
  -7   8   9       29.51       24.04     13.62 o 
  -6   8   9      634.41      654.77     48.46 o 
  -5   8   9     1633.30     1588.65     89.93 o 
  -4   8   9        8.03       16.40     10.88 o 
  -3   8   9      490.81      486.49     37.01 o 
  -2   8   9       52.05       89.60     14.92 o 
  -1   8   9     2568.06     2450.85     86.14 o 
   0   8   9     1772.60     1764.52     64.19 o 
   1   8   9      639.27      716.68     33.06 o 
   2   8   9      109.12      124.07     11.01 o 
   3   8   9       64.98       72.01     12.81 o 
   4   8   9     1174.79     1145.62     61.37 o 
   5   8   9        9.45       19.18     10.68 o 
   6   8   9       37.06       63.54     15.79 o 
  -7   9   9      294.46      314.62     35.77 o 
  -6   9   9      327.69      310.01     32.84 o 
  -5   9   9      228.30      268.80     30.04 o 
  -4   9   9     2594.17     2392.02    123.07 o 
  -3   9   9      393.31      376.46     34.61 o 
  -2   9   9      422.77      437.75     34.45 o 
  -1   9   9      678.86      747.92     46.99 o 
   0   9   9     3887.74     3899.40    171.16 o 
   1   9   9      549.48      541.67     27.43 o 
   2   9   9      253.77      241.46     17.06 o 
   3   9   9      707.55      705.84     47.21 o 
   4   9   9      241.57      247.85     24.96 o 
   5   9   9     1035.99      904.67     55.28 o 
   6   9   9       62.54       75.81     17.65 o 
  -6  10   9        9.77       13.53     11.71 o 
  -5  10   9      545.30      577.50     48.37 o 
  -4  10   9      106.47      133.38     22.00 o 
  -3  10   9     1175.69     1081.68     68.07 o 
  -2  10   9        4.72        7.03     10.72 o 
  -1  10   9      707.99      717.03     47.35 o 
   0  10   9       29.69       37.17     13.85 o 
   1  10   9      682.80      645.93     34.11 o 
   2  10   9      319.13      329.34     28.77 o 
   3  10   9       24.42       13.69     11.36 o 
   4  10   9      996.78      886.04     59.38 o 
   5  10   9      523.19      491.42     39.29 o 
   6  10   9        8.53       63.27     48.92 o 
  -6  11   9      117.67      140.16     25.20 o 
  -5  11   9        3.51       26.75     16.16 o 
  -4  11   9      182.82      186.22     26.56 o 
  -3  11   9       73.66       78.50     19.59 o 
  -2  11   9      332.28      378.86     37.49 o 
  -1  11   9      246.89      244.79     26.74 o 
   0  11   9      200.59      225.81     28.00 o 
   1  11   9       24.80       26.35     13.28 o 
   2  11   9      258.46      266.60     27.18 o 
   3  11   9      536.11      610.51     47.60 o 
   4  11   9       81.33      118.10     27.68 o 
   5  11   9        7.83       37.15     25.02 o 
  -5  12   9        2.23        0.44      9.84 o 
  -4  12   9       49.03       48.99     17.96 o 
  -3  12   9      113.38      158.77     30.56 o 
  -2  12   9      235.36      251.47     30.79 o 
  -1  12   9        7.04       15.94     12.36 o 
   0  12   9      127.46      103.34     19.26 o 
   1  12   9      757.91      764.56     52.07 o 
   2  12   9       36.89       21.63     15.33 o 
   3  12   9      339.57      308.47     39.26 o 
   4  12   9       32.81       45.60     20.69 o 
  -4  13   9       13.36       26.47     16.13 o 
  -3  13   9       15.22       30.77     16.33 o 
  -2  13   9      946.72      892.48     69.16 o 
  -1  13   9      121.77      129.33     23.67 o 
   0  13   9       57.34       68.79     17.56 o 
   1  13   9        6.88       36.99     27.10 o 
   2  13   9      417.94      407.29     50.04 o 
   3  13   9       95.15       68.74     41.81 o 
  -2  14   9       33.89       33.73     18.36 o 
  -1  14   9      289.42      276.98     34.33 o 
   0  14   9        1.70        2.26     10.46 o 
   1  14   9      125.64      172.11     33.90 o 
  -8   0  10      378.58      402.54     39.20 o 
  -7   0  10      136.89      170.57     27.45 o 
  -6   0  10     2303.27     2149.44    145.32 o 
  -5   0  10        3.45        2.59      8.49 o 
  -4   0  10       33.01       80.50     15.23 o 
  -3   0  10       17.43       28.34      9.77 o 
  -2   0  10     4225.62     3976.77    150.18 o 
  -1   0  10       17.35       37.66      8.06 o 
   0   0  10        3.26        7.20      5.02 o 
   1   0  10      281.09      275.61     18.24 o 
   2   0  10     7939.07     7618.50    340.80 o 
   3   0  10      321.20      293.55     21.05 o 
   4   0  10      122.01      141.38     20.43 o 
   5   0  10      419.47      419.24     42.98 o 
   6   0  10     1404.06     1417.12    105.75 o 
   7   0  10     1244.42     1174.27    100.21 o 
  -8   1  10       92.76       99.52     17.51 o 
  -7   1  10     2246.03     2128.04     90.03 o 
  -6   1  10      309.85      290.07     21.62 o 
  -5   1  10      308.27      272.98     25.46 o 
  -4   1  10        0.09       -3.56      4.59 o 
  -3   1  10     4968.05     4707.70    143.75 o 
  -2   1  10      267.95      314.77     18.24 o 
  -1   1  10     1318.17     1362.04     40.47 o 
   0   1  10      378.19      382.00     14.78 o 
   1   1  10     1539.36     1580.27     42.95 o 
   2   1  10     1626.27     1558.26     59.81 o 
   3   1  10     1143.87     1050.07     39.86 o 
   4   1  10      435.27      398.22     24.58 o 
   5   1  10       94.34       91.25     13.70 o 
   6   1  10     2127.60     2029.46     99.90 o 
   7   1  10      283.47      264.26     28.76 o 
  -8   2  10      193.67      174.87     22.47 o 
  -7   2  10      656.85      650.68     37.47 o 
  -6   2  10     1456.57     1508.41     68.00 o 
  -5   2  10       31.32       83.51     11.50 o 
  -4   2  10     1519.08     1535.96     57.87 o 
  -3   2  10       92.30       89.48     11.01 o 
  -2   2  10     5830.90     5392.92    159.40 o 
  -1   2  10       15.89      161.82     16.27 o 
   0   2  10     2260.84     2446.50     61.38 o 
   1   2  10     1148.09     1113.50     32.17 o 
   2   2  10     2494.70     2537.54     69.64 o 
   3   2  10     2163.73     2094.07     73.26 o 
   4   2  10      212.83      204.22     17.88 o 
   5   2  10     1678.73     1658.12     75.78 o 
   6   2  10      205.13      247.64     26.73 o 
   7   2  10     1813.13     1781.81     99.79 o 
  -8   3  10      591.43      572.09     49.21 o 
  -7   3  10      464.95      515.81     41.38 o 
  -6   3  10     1262.55     1264.35     55.31 o 
  -5   3  10     3823.00     3636.07    129.92 o 
  -4   3  10     1292.95     1273.42     53.59 o 
  -3   3  10     3150.82     3011.50    101.10 o 
  -2   3  10        0.98       -5.71     10.27 o 
  -1   3  10     6220.81     6284.14    187.31 o 
   0   3  10     1939.90     1993.92     51.77 o 
   1   3  10     4227.28     4331.00    107.93 o 
   2   3  10     2794.30     2555.84     70.94 o 
   3   3  10     2009.51     1944.79     78.52 o 
   4   3  10     2871.46     2782.45    113.39 o 
   5   3  10       98.27      106.64     16.08 o 
   6   3  10     1058.87     1050.41     60.65 o 
   7   3  10      127.48      133.56     22.16 o 
  -8   4  10      631.96      662.27     50.40 o 
  -7   4  10      501.84      517.91     39.92 o 
  -6   4  10      353.47      422.04     34.45 o 
  -5   4  10     1059.44     1004.99     57.97 o 
  -4   4  10     5412.01     5400.82    193.93 o 
  -3   4  10        3.94       36.01     13.16 o 
  -2   4  10     2447.84     2367.80     80.84 o 
  -1   4  10      489.94      588.06     27.31 o 
   0   4  10     6761.35     7017.77    207.81 o 
   1   4  10     1216.93     1180.66     37.22 o 
   2   4  10      271.70      333.96     22.15 o 
   3   4  10     1156.84     1110.97     46.61 o 
   4   4  10     1255.99     1199.68     53.67 o 
   5   4  10     3485.58     3541.86    155.12 o 
   6   4  10       14.98       29.22     12.05 o 
   7   4  10      340.50      365.40     34.81 o 
  -8   5  10      975.40      893.81     66.35 o 
  -7   5  10        7.52       51.53     14.85 o 
  -6   5  10      507.26      468.39     35.94 o 
  -5   5  10     2516.18     2453.77    119.29 o 
  -4   5  10       34.00       64.00     11.18 o 
  -3   5  10     1222.20     1269.66     64.06 o 
  -2   5  10      291.05      294.86     19.45 o 
  -1   5  10     4470.52     4647.64    150.59 o 
   0   5  10      449.34      576.68     28.31 o 
   1   5  10     2674.44     2777.86     78.88 o 
   2   5  10      743.60      721.75     34.55 o 
   3   5  10      256.31      264.54     20.41 o 
   4   5  10     2703.21     2625.92    113.00 o 
   5   5  10      416.66      403.90     32.62 o 
   6   5  10      440.36      487.36     37.10 o 
   7   5  10        2.66       12.73     11.00 o 
  -7   6  10       35.25       41.52     13.99 o 
  -6   6  10      386.19      359.80     33.44 o 
  -5   6  10      114.91      112.08     19.05 o 
  -4   6  10     2455.62     2215.80    113.80 o 
  -3   6  10       74.92       79.03     10.29 o 
  -2   6  10       57.36       55.18      8.36 o 
  -1   6  10      822.51      786.09     42.94 o 
   0   6  10     2431.00     2529.50     85.22 o 
   1   6  10      356.67      364.35     19.80 o 
   2   6  10       38.10       38.68      6.66 o 
   3   6  10      403.76      425.57     27.70 o 
   4   6  10     2040.19     1979.74     90.31 o 
   5   6  10      394.92      390.60     33.81 o 
   6   6  10       22.46       28.73     12.75 o 
   7   6  10      297.48      308.13     32.42 o 
  -7   7  10       46.23       81.06     31.34 o 
  -6   7  10      173.36      136.23     21.85 o 
  -5   7  10      660.45      699.14     48.97 o 
  -4   7  10       33.37       42.78     20.64 o 
  -3   7  10       77.13       65.72     14.62 o 
  -2   7  10      446.83      445.40     24.21 o 
  -1   7  10     1092.84     1109.95     46.80 o 
   0   7  10       22.25       35.44      8.03 o 
   1   7  10      348.50      426.45     30.78 o 
   2   7  10       26.95       35.67      6.13 o 
   3   7  10      149.16      141.45     18.06 o 
   4   7  10      655.14      698.68     43.97 o 
   5   7  10      564.78      570.94     41.45 o 
   6   7  10      121.76      126.22     20.55 o 
  -7   8  10      213.49      170.99     27.09 o 
  -6   8  10      257.87      269.95     31.26 o 
  -5   8  10       10.18       20.42     12.94 o 
  -4   8  10      250.86      268.21     28.38 o 
  -3   8  10       77.02       71.44     16.00 o 
  -2   8  10      511.04      496.12     35.96 o 
  -1   8  10        2.08       -5.37      6.27 o 
   0   8  10      480.09      493.42     26.98 o 
   1   8  10        4.60       -3.35      5.42 o 
   2   8  10      413.76      420.44     32.12 o 
   3   8  10      645.32      672.29     42.61 o 
   4   8  10      330.16      340.54     31.76 o 
   5   8  10        2.58      142.49     50.24 o 
   6   8  10      250.87      240.98     31.09 o 
  -6   9  10       20.73       20.68     13.82 o 
  -5   9  10       70.71      125.82     22.51 o 
  -4   9  10      153.75      143.96     23.57 o 
  -3   9  10     1218.40     1166.28     73.60 o 
  -2   9  10       87.25       78.11     16.52 o 
  -1   9  10      101.07      149.60     20.26 o 
   0   9  10      154.50      189.12     17.53 o 
   1   9  10      625.52      598.37     32.09 o 
   2   9  10      455.78      453.09     37.91 o 
   3   9  10      283.67      222.58     26.08 o 
   4   9  10       60.81      163.16     30.68 o 
   5   9  10        5.12       10.36     11.08 o 
  -6  10  10      539.40      526.02     49.59 o 
  -5  10  10      177.13      151.84     26.02 o 
  -4  10  10       85.94       78.76     19.15 o 
  -3  10  10       82.23       86.89     19.41 o 
  -2  10  10     2815.78     2620.91    137.83 o 
  -1  10  10      147.74      159.01     22.02 o 
   0  10  10      268.42      238.49     25.64 o 
   1  10  10      257.65      284.20     21.05 o 
   2  10  10     1454.01     1423.07     80.83 o 
   3  10  10     1007.22      976.64     63.93 o 
   4  10  10      126.41      112.36     22.15 o 
   5  10  10      330.46      352.07     36.71 o 
  -5  11  10       14.51       39.52     17.06 o 
  -4  11  10       94.45      108.34     21.52 o 
  -3  11  10     1316.16     1316.45     88.54 o 
  -2  11  10       25.06       48.39     19.76 o 
  -1  11  10      689.89      718.29     58.52 o 
   0  11  10        2.13        2.25      8.54 o 
   1  11  10      232.14      280.07     26.45 o 
   2  11  10      685.20      598.19     60.19 o 
   3  11  10      421.81      381.62     40.95 o 
   4  11  10      170.29      188.91     26.13 o 
  -4  12  10       26.16       35.16     17.20 o 
  -3  12  10        6.08       14.74     12.59 o 
  -2  12  10      511.46      504.91     46.41 o 
  -1  12  10        8.55       19.81     14.51 o 
   0  12  10       40.65       59.37     17.50 o 
   1  12  10      343.42      358.86     54.59 o 
   2  12  10      425.50      354.72     52.69 o 
   3  12  10        0.12        7.25     13.33 o 
  -3  13  10       43.11       40.95     22.95 o 
  -2  13  10      157.18      153.57     26.26 o 
  -1  13  10        2.53       -2.81     12.88 o 
   0  13  10        0.88      -10.33     14.71 o 
   1  13  10        5.76       11.85     16.00 o 
   2  13  10       14.35        5.00     15.22 o 
  -8   1  11       53.23       60.18     20.70 o 
  -7   1  11      217.67      270.19     23.90 o 
  -6   1  11      116.78      406.09    103.18 o 
  -5   1  11       14.27       41.27     10.75 o 
  -4   1  11       40.95       79.94     12.53 o 
  -3   1  11        0.55       11.23      7.44 o 
  -2   1  11     1423.67     1322.69     46.62 o 
  -1   1  11        9.42       20.18      6.03 o 
   0   1  11       96.48       96.76      7.76 o 
   1   1  11       63.13       62.23      7.24 o 
   2   1  11      597.83      657.10     26.69 o 
   3   1  11       18.64       23.02      9.41 o 
   4   1  11      523.08      708.08     71.88 o 
   5   1  11      254.18      277.43     24.31 o 
   6   1  11       10.05       40.17     15.83 o 
   7   1  11       97.86      131.07     21.79 o 
  -8   2  11       52.70       39.70     14.85 o 
  -7   2  11      447.40      595.24     53.83 o 
  -6   2  11      520.03      548.40     35.03 o 
  -5   2  11       82.96      313.60     68.55 o 
  -4   2  11      235.61      240.38     19.68 o 
  -3   2  11     1597.46     1558.03     57.59 o 
  -2   2  11      216.83      263.66     26.00 o 
  -1   2  11      429.03      451.05     22.25 o 
   0   2  11      295.19      279.52     14.05 o 
   1   2  11      860.98      849.59     28.52 o 
   2   2  11     1648.79     1546.29     48.06 o 
   3   2  11      494.36      478.88     26.41 o 
   4   2  11      124.01      142.39     16.67 o 
   5   2  11       82.24       95.62     15.89 o 
   6   2  11      377.59      447.50     37.62 o 
   7   2  11        3.36        6.16     10.27 o 
  -8   3  11        0.88       -3.23     12.80 o 
  -7   3  11      284.13      310.89     32.23 o 
  -6   3  11      470.18      602.17     44.18 o 
  -5   3  11       58.07       66.12     13.14 o 
  -4   3  11      122.28      174.79     24.89 o 
  -3   3  11       63.13       80.87     12.73 o 
  -2   3  11     2299.34     2216.15     80.26 o 
  -1   3  11      149.81      135.39     11.62 o 
   0   3  11      404.49      446.03     21.77 o 
   1   3  11       60.90       77.17      8.49 o 
   2   3  11     1262.06     1281.96     42.95 o 
   3   3  11      626.34      628.80     35.84 o 
   4   3  11      397.31      387.01     28.63 o 
   5   3  11      285.35      331.31     27.56 o 
   6   3  11      174.58      180.63     22.78 o 
   7   3  11       74.92       81.02     18.93 o 
  -7   4  11      565.28      617.41     47.85 o 
  -6   4  11        2.89       19.93     11.45 o 
  -5   4  11       32.48       89.07     52.86 o 
  -4   4  11      151.17      204.06     26.35 o 
  -3   4  11      281.64      300.92     21.02 o 
  -2   4  11        3.25       12.59      7.25 o 
  -1   4  11       72.10       83.17     10.94 o 
   0   4  11      517.36      558.37     27.89 o 
   1   4  11      422.79      409.03     21.98 o 
   2   4  11       30.16       24.36      8.04 o 
   3   4  11        6.31       17.00      8.33 o 
   4   4  11       11.23      111.02     31.38 o 
   5   4  11       41.67       73.41     15.40 o 
   6   4  11      519.40      533.42     40.76 o 
  -7   5  11      147.37      130.21     22.47 o 
  -6   5  11      500.66      522.15     41.67 o 
  -5   5  11      209.11      241.75     27.47 o 
  -4   5  11      189.84      312.68     59.60 o 
  -3   5  11      270.51      249.66     20.25 o 
  -2   5  11       25.80       44.06      9.26 o 
  -1   5  11       35.25       57.17      9.50 o 
   0   5  11      216.42      213.22     16.47 o 
   1   5  11      625.67      599.28     28.57 o 
   2   5  11       21.53       27.89      8.64 o 
   3   5  11        5.86        4.44      7.17 o 
   4   5  11        6.35        7.81      8.53 o 
   5   5  11       27.95      156.36     43.83 o 
   6   5  11       43.22       97.20     18.52 o 
  -7   6  11      127.66      159.64     24.96 o 
  -6   6  11        2.21        1.18      8.99 o 
  -5   6  11      352.53      348.01     33.69 o 
  -4   6  11      705.58      706.57     49.56 o 
  -3   6  11       74.98       65.06     10.00 o 
  -2   6  11      574.90      574.24     30.96 o 
  -1   6  11      107.73      115.26     12.64 o 
   0   6  11       47.40       48.23      9.13 o 
   1   6  11        0.65        4.20      6.14 o 
   2   6  11      131.82      161.97     20.21 o 
   3   6  11        9.86       13.16      8.69 o 
   4   6  11      433.87      436.73     35.25 o 
   5   6  11        1.48       25.02     12.19 o 
   6   6  11       51.83      100.48     20.90 o 
  -6   7  11      208.61      213.43     28.03 o 
  -5   7  11        8.72       63.01     31.80 o 
  -4   7  11     1417.87     1450.17    116.03 o 
  -3   7  11      135.57      131.59     19.91 o 
  -2   7  11       42.02       45.18     13.16 o 
  -1   7  11      299.24      336.92     22.98 o 
   0   7  11     2510.90     2431.82     91.69 o 
   1   7  11     1125.83     1101.83     45.06 o 
   2   7  11       79.60       93.58     15.91 o 
   3   7  11      159.17      175.48     22.13 o 
   4   7  11      326.06      328.25     30.78 o 
   5   7  11      667.24      679.21     49.41 o 
  -6   8  11        0.14       23.77     14.90 o 
  -5   8  11     1908.17     1718.61    101.51 o 
  -4   8  11      188.28      208.20     27.62 o 
  -3   8  11      482.85      426.54     36.23 o 
  -2   8  11       80.38       96.04     17.23 o 
  -1   8  11     1323.91     1141.30     80.64 o 
   0   8  11      665.50      650.54     34.35 o 
   1   8  11      661.87      738.02     47.22 o 
   2   8  11      693.33      654.75     49.78 o 
   3   8  11       81.33       90.63     17.80 o 
   4   8  11     1614.26     1405.40     88.39 o 
   5   8  11       59.20       79.39     21.20 o 
  -5   9  11      133.54      147.69     25.58 o 
  -4   9  11     1531.38     1455.12     91.46 o 
  -3   9  11       60.74       70.04     18.18 o 
  -2   9  11      466.72      452.56     39.73 o 
  -1   9  11      628.78      560.33     42.88 o 
   0   9  11     2334.54     2415.65    116.74 o 
   1   9  11      350.96      340.49     23.19 o 
   2   9  11       22.54       27.61     12.52 o 
   3   9  11     1940.79     1860.19    108.16 o 
   4   9  11      222.97      214.32     29.85 o 
  -5  10  11      709.20      718.54     59.26 o 
  -4  10  11      104.95       88.46     23.07 o 
  -3  10  11      837.08      797.51     60.48 o 
  -2  10  11      219.39      196.60     26.93 o 
  -1  10  11     1418.06     1270.60     75.76 o 
   0  10  11      260.02      271.38     26.93 o 
   1  10  11      602.68      626.71     86.79 o 
   2  10  11     1113.83     1023.47     66.30 o 
   3  10  11      154.20      133.39     22.33 o 
   4  10  11      976.21      874.47     67.40 o 
  -4  11  11      256.10      201.50     29.93 o 
  -3  11  11      101.65      100.57     22.01 o 
  -2  11  11      511.57      498.76     48.79 o 
  -1  11  11     1000.90      913.61     66.79 o 
   0  11  11       17.96       33.99     15.80 o 
   1  11  11      229.67      228.49     65.55 o 
   2  11  11      309.84      285.18     42.04 o 
   3  11  11      488.57      415.11     55.04 o 
  -3  12  11      404.15      333.81     48.50 o 
  -2  12  11      146.97      118.09     26.21 o 
  -1  12  11      120.96      130.00     22.90 o 
   0  12  11       49.66       73.75     27.87 o 
   1  12  11        9.65       11.16     15.39 o 
   2  12  11      397.01      399.43     50.49 o 
  -7   0  12       14.37       17.37     20.82 o 
  -6   0  12     1839.89     1684.30    110.88 o 
  -5   0  12     1360.06     1375.93    146.02 o 
  -4   0  12       57.06       59.88     16.88 o 
  -3   0  12      927.34      875.34     63.45 o 
  -2   0  12     1322.64     1150.64     73.03 o 
  -1   0  12     2562.74     2609.98    141.23 o 
   0   0  12     1252.30     1406.06     60.28 o 
   1   0  12     2239.59     2435.16    100.63 o 
   2   0  12       60.49       61.60     25.82 o 
   3   0  12      607.46      574.48     49.67 o 
   4   0  12     1231.74     1191.76     88.33 o 
   5   0  12       81.58       96.43     22.71 o 
   6   0  12        1.79        4.60     12.79 o 
  -7   1  12     1348.05     1283.45     82.72 o 
  -6   1  12      350.30      337.49     28.39 o 
  -5   1  12      104.58      168.53     19.08 o 
  -4   1  12     2827.85     2705.21    112.88 o 
  -3   1  12      498.32      466.67     28.81 o 
  -2   1  12     1087.41     1044.23     48.09 o 
  -1   1  12       98.59      104.00     11.18 o 
   0   1  12     1247.65     1255.85     39.03 o 
   1   1  12       15.69       28.59      8.20 o 
   2   1  12      391.06      380.12     21.15 o 
   3   1  12      110.20      129.25     15.57 o 
   4   1  12      391.82      394.37     28.61 o 
   5   1  12      443.04      441.93     34.53 o 
   6   1  12      178.28      173.65     22.89 o 
  -7   2  12        2.92       -3.56     10.38 o 
  -6   2  12      663.61      783.13     57.27 o 
  -5   2  12      203.51      218.63     21.81 o 
  -4   2  12      739.36      722.74     40.31 o 
  -3   2  12      230.55      244.39     20.23 o 
  -2   2  12      934.76      915.05     39.06 o 
  -1   2  12     1535.24     1576.60     56.81 o 
   0   2  12        1.87        0.93      4.74 o 
   1   2  12     1871.66     1909.79     58.09 o 
   2   2  12      134.80      145.63     14.21 o 
   3   2  12      672.83      647.69     35.54 o 
   4   2  12      431.02      425.37     31.23 o 
   5   2  12      863.94      875.75     52.31 o 
   6   2  12       43.13       66.37     16.31 o 
  -7   3  12      229.26      210.16     27.82 o 
  -6   3  12        4.21       14.16     11.23 o 
  -5   3  12      514.53      530.69     36.58 o 
  -4   3  12      207.96      231.50     21.26 o 
  -3   3  12      868.02      790.25     39.69 o 
  -2   3  12      340.56      374.27     26.79 o 
  -1   3  12      642.52      633.49     30.07 o 
   0   3  12     1432.88     1454.81     54.28 o 
   1   3  12      283.13      329.94     19.77 o 
   2   3  12     1625.00     1497.48     59.37 o 
   3   3  12        6.53       12.29      8.58 o 
   4   3  12     1051.31     1005.77     55.64 o 
   5   3  12       69.48       84.34     15.96 o 
   6   3  12      616.59      616.65     46.33 o 
  -7   4  12       48.65       58.68     17.65 o 
  -6   4  12      152.96      229.97     28.28 o 
  -5   4  12        0.77       16.17     11.62 o 
  -4   4  12     1155.68     1170.63     55.02 o 
  -3   4  12     1061.75      942.32     45.36 o 
  -2   4  12       30.54       30.98      8.59 o 
  -1   4  12      340.29      396.64     23.16 o 
   0   4  12     1472.11     1507.76     58.03 o 
   1   4  12     1324.80     1200.98     46.53 o 
   2   4  12      341.18      322.96     25.76 o 
   3   4  12     1583.34     1421.63     63.27 o 
   4   4  12        5.54       34.07     19.38 o 
   5   4  12      613.23      573.76     42.34 o 
   6   4  12      751.18      696.88     51.40 o 
  -6   5  12      424.60      418.27     39.55 o 
  -5   5  12     1453.81     1317.88     80.32 o 
  -4   5  12       92.02       90.76     17.06 o 
  -3   5  12       47.59       49.22     10.69 o 
  -2   5  12     1392.14     1352.56     58.80 o 
  -1   5  12      675.32      656.72     33.65 o 
   0   5  12      853.48      884.73     39.48 o 
   1   5  12        4.68       63.64     27.28 o 
   2   5  12      910.85      849.90     50.25 o 
   3   5  12        9.44        4.58      8.33 o 
   4   5  12      580.99      532.67     40.07 o 
   5   5  12        1.04        0.12      8.05 o 
  -6   6  12      170.99      168.06     25.62 o 
  -5   6  12      202.94      207.79     28.00 o 
  -4   6  12      474.52      529.21     43.04 o 
  -3   6  12     1478.70     1369.85     75.46 o 
  -2   6  12      156.72      189.64     18.17 o 
  -1   6  12      630.96      600.36     33.00 o 
   0   6  12      349.20      356.01     23.23 o 
   1   6  12      242.74      284.93     19.52 o 
   2   6  12      813.64      759.05     48.79 o 
   3   6  12      366.94      389.50     33.09 o 
   4   6  12       19.55       15.49     11.80 o 
   5   6  12       19.36       25.46     13.76 o 
  -6   7  12      672.65      658.96     58.39 o 
  -5   7  12      351.08      393.97     39.72 o 
  -4   7  12      776.12      783.80     55.95 o 
  -3   7  12        5.66        0.40      8.40 o 
  -2   7  12     1053.01      969.14     57.70 o 
  -1   7  12       76.50      101.80     13.39 o 
   0   7  12      220.15      227.48     19.18 o 
   1   7  12      465.42      483.22     28.67 o 
   2   7  12      341.75      336.60     31.94 o 
   3   7  12      344.99      302.25     31.14 o 
   4   7  12       20.86       35.74     14.80 o 
   5   7  12       17.65       24.46     14.12 o 
  -5   8  12      437.77      422.70     41.19 o 
  -4   8  12       25.69      112.17     36.73 o 
  -3   8  12      178.20      192.84     25.45 o 
  -2   8  12       23.17       33.32     16.84 o 
  -1   8  12     1432.35     1241.66     68.59 o 
   0   8  12       76.27       80.67     11.85 o 
   1   8  12      120.79      170.80     31.88 o 
   2   8  12       34.83       47.42     14.70 o 
   3   8  12      197.77      205.05     27.54 o 
   4   8  12      150.29      165.52     25.44 o 
  -4   9  12      114.23      104.92     21.54 o 
  -3   9  12       31.19       40.03     17.13 o 
  -2   9  12      412.11      372.20     35.34 o 
  -1   9  12        3.95        0.01      9.94 o 
   0   9  12      135.75      137.45     20.95 o 
   1   9  12       40.24       42.17     19.34 o 
   2   9  12      306.71      302.18     35.14 o 
   3   9  12        4.14        5.42     10.27 o 
  -4  10  12       10.91       17.69     16.35 o 
  -3  10  12        5.77       11.07     12.09 o 
  -2  10  12     1026.85      954.64     67.97 o 
  -1  10  12       39.02       50.93     15.58 o 
   0  10  12       42.33       56.28     22.90 o 
   1  10  12      135.69      104.79     27.05 o 
   2  10  12      193.14      166.09     34.30 o 
  -2  11  12        6.78       29.21     16.12 o 
  -1  11  12        0.90       39.33     22.60 o 
   0  11  12      524.57      533.06     65.60 o 
   1  11  12      139.26      118.64     29.23 o 
  -6   1  13        8.34       37.38     14.65 o 
  -5   1  13       13.55       66.09     15.47 o 
  -4   1  13       14.10       49.45     12.37 o 
  -3   1  13      234.07      176.78     18.09 o 
  -2   1  13      225.79      215.18     19.28 o 
  -1   1  13        4.12        8.26      7.13 o 
   0   1  13       23.54       21.84      7.79 o 
   1   1  13       14.06       19.90      6.91 o 
   2   1  13      324.44      272.40     21.13 o 
   3   1  13      267.46      250.00     21.09 o 
   4   1  13       22.62       36.35     12.57 o 
   5   1  13       47.65       60.94     14.76 o 
  -6   2  13      272.10      278.21     32.14 o 
  -5   2  13        3.08      136.92     44.65 o 
  -4   2  13        9.82       29.62     21.36 o 
  -3   2  13      617.85      605.26     37.07 o 
  -2   2  13      261.33      258.05     21.39 o 
  -1   2  13       50.59       69.28     11.24 o 
   0   2  13      460.06      424.36     24.49 o 
   1   2  13      337.11      344.35     21.31 o 
   2   2  13       20.92       15.28      8.64 o 
   3   2  13      154.65      169.65     18.08 o 
   4   2  13      307.26      306.60     26.41 o 
   5   2  13       53.63       42.84     13.56 o 
  -6   3  13       45.01      169.34     47.06 o 
  -5   3  13      110.62       93.20     19.66 o 
  -4   3  13      220.93      268.54     25.67 o 
  -3   3  13      251.05      223.07     20.96 o 
  -2   3  13      407.11      402.74     27.54 o 
  -1   3  13        1.46        9.88      6.67 o 
   0   3  13      112.69      108.71     12.32 o 
   1   3  13      174.24      149.57     15.81 o 
   2   3  13      924.21      884.86     53.06 o 
   3   3  13        0.96        2.37      8.43 o 
   4   3  13      314.13      293.26     31.28 o 
   5   3  13       51.90       56.08     17.02 o 
  -6   4  13        2.89       76.53     29.96 o 
  -5   4  13        3.48       65.70     23.24 o 
  -4   4  13      712.37      740.85     53.61 o 
  -3   4  13      445.51      430.02     32.58 o 
  -2   4  13       15.76       10.78      7.25 o 
  -1   4  13       55.12       59.25     12.86 o 
   0   4  13      165.75      162.20     15.92 o 
   1   4  13       29.01       32.54     11.22 o 
   2   4  13        3.44       16.75     10.56 o 
   3   4  13       22.93       39.71     13.97 o 
   4   4  13      127.71      135.60     22.19 o 
   5   4  13       12.40       43.59     16.77 o 
  -5   5  13       86.65       97.41     21.50 o 
  -4   5  13      132.14      181.12     32.19 o 
  -3   5  13      287.67      246.36     26.09 o 
  -2   5  13        9.23        9.01      7.67 o 
  -1   5  13      433.35      441.64     28.16 o 
   0   5  13        1.70       -1.91      5.67 o 
   1   5  13      274.60      301.76     26.70 o 
   2   5  13        0.79       -2.90      7.98 o 
   3   5  13        2.05        5.27     10.06 o 
   4   5  13       70.97      108.65     21.92 o 
  -5   6  13      218.97      233.23     30.32 o 
  -4   6  13      281.30      283.37     32.82 o 
  -3   6  13        7.61        5.97      9.30 o 
  -2   6  13      148.45      149.43     20.36 o 
  -1   6  13       41.85       53.83     10.52 o 
   0   6  13      132.54      140.15     14.85 o 
   1   6  13       46.16       50.46     14.12 o 
   2   6  13       36.94       39.58     13.35 o 
   3   6  13      155.95      173.19     30.89 o 
   4   6  13       23.71       46.43     17.06 o 
  -4   7  13      527.21      493.50     45.45 o 
  -3   7  13      321.85      311.05     33.74 o 
  -2   7  13        4.54       18.91     18.12 o 
  -1   7  13       51.52       54.59     13.40 o 
   0   7  13      511.51      510.82     30.10 o 
   1   7  13      104.67      137.50     19.58 o 
   2   7  13      179.04      161.82     23.28 o 
   3   7  13      212.65      199.99     27.06 o 
  -4   8  13       74.66       88.92     21.34 o 
  -3   8  13        1.87       -2.37      9.47 o 
  -2   8  13      292.43      276.23     29.57 o 
  -1   8  13      282.44      284.93     30.02 o 
   0   8  13        0.95       11.00     14.29 o 
   1   8  13       85.70       91.52     18.59 o 
   2   8  13      619.32      566.93     47.91 o 
   3   8  13       10.88       35.88     15.41 o 
  -3   9  13        1.14       -2.30      9.76 o 
  -2   9  13      217.75      207.82     26.71 o 
  -1   9  13        4.08       25.17     12.59 o 
   0   9  13      627.02      514.79     57.68 o 
   1   9  13      156.84      162.54     31.25 o 
   2   9  13       11.86       37.21     28.38 o 
  -1  10  13      309.70      284.31     51.25 o 
   0  10  13       66.33       52.18     23.18 o 
  -5   0  14      521.54      510.61     55.40 o 
  -4   0  14      406.26      354.96     41.47 o 
  -3   0  14        5.63       33.54     20.79 o 
  -2   0  14      254.75      205.02     32.41 o 
  -1   0  14      553.45      477.11     50.26 o 
   0   0  14      111.21      136.30     23.48 o 
   1   0  14       40.44       76.86     19.67 o 
   2   0  14      712.38      708.84     96.82 o 
   3   0  14       18.00       42.84     25.48 o 
   4   0  14      135.68      198.66     48.17 o 
  -5   1  14       53.49       57.54     18.14 o 
  -4   1  14      159.77      193.07     22.26 o 
  -3   1  14      399.00      362.61     28.66 o 
  -2   1  14      118.42       91.82     14.86 o 
  -1   1  14       49.19       62.32     12.85 o 
   0   1  14      617.92      642.72     40.75 o 
   1   1  14       97.89      123.75     19.71 o 
   2   1  14       11.73       13.06     14.24 o 
   3   1  14       12.55       10.75     10.19 o 
   4   1  14      125.84      135.91     36.78 o 
  -5   2  14        1.49        8.37     11.33 o 
  -4   2  14       19.08       41.25     17.28 o 
  -3   2  14        1.98        3.29      8.87 o 
  -2   2  14      326.47      262.92     23.59 o 
  -1   2  14        2.79        3.77      7.19 o 
   0   2  14      276.66      278.78     23.41 o 
   1   2  14        6.98        6.75      8.66 o 
   2   2  14      369.14      341.12     30.48 o 
   3   2  14      100.44      100.93     18.43 o 
   4   2  14       30.18       42.58     15.52 o 
  -5   3  14      255.98      245.77     32.26 o 
  -4   3  14      404.26      416.30     42.11 o 
  -3   3  14      342.55      295.21     27.11 o 
  -2   3  14       28.76       29.28     10.44 o 
  -1   3  14      391.41      360.91     27.93 o 
   0   3  14        2.13       10.54      8.15 o 
   1   3  14      528.76      488.46     35.95 o 
   2   3  14      247.86      218.84     27.12 o 
   3   3  14      337.33      302.21     33.94 o 
   4   3  14      279.61      247.08     30.73 o 
  -5   4  14      436.31      369.75     47.24 o 
  -4   4  14       91.54       71.51     18.91 o 
  -3   4  14      149.54      109.63     22.46 o 
  -2   4  14       72.46       80.43     14.82 o 
  -1   4  14      231.52      185.77     20.36 o 
   0   4  14     1199.22     1202.03     54.22 o 
   1   4  14       11.59       26.51     11.56 o 
   2   4  14      159.91      114.05     19.77 o 
   3   4  14       27.69       13.92     12.54 o 
  -4   5  14       50.85       75.23     19.46 o 
  -3   5  14       74.65       80.83     19.09 o 
  -2   5  14      285.81      249.98     28.37 o 
  -1   5  14      441.34      398.85     27.06 o 
   0   5  14      205.12      252.88     25.84 o 
   1   5  14      298.10      271.73     27.98 o 
   2   5  14      298.42      272.53     29.79 o 
   3   5  14       26.85       31.03     14.14 o 
  -4   6  14      179.49      166.11     27.54 o 
  -3   6  14       20.41        7.79     11.14 o 
  -2   6  14        1.42        8.49     10.39 o 
  -1   6  14        4.17        4.11      6.51 o 
   0   6  14       55.65       78.65     15.93 o 
   1   6  14       63.63       53.12     15.15 o 
   2   6  14       92.29       94.40     19.49 o 
  -3   7  14        6.44       10.49     11.26 o 
  -2   7  14      419.38      416.13     43.57 o 
  -1   7  14      116.34      129.54     20.89 o 
   0   7  14       10.59        9.21     13.68 o 
   1   7  14       14.53        8.08     13.10 o 
   2   7  14       41.97       62.32     22.80 o 
  -1   8  14       45.26       41.00     20.37 o 
   0   8  14        1.37        2.50     14.90 o 
  -4   1  15       95.22      102.43     21.44 o 
  -3   1  15      269.29      250.44     26.86 o 
  -2   1  15       50.76       58.52     14.64 o 
  -1   1  15        0.38        3.73      8.25 o 
   0   1  15       10.10        5.36     10.85 o 
   1   1  15        0.09       13.10     14.74 o 
   2   1  15      460.47      495.72     56.80 o 
  -3   2  15       86.90       88.14     17.14 o 
  -2   2  15      537.78      480.69     38.45 o 
  -1   2  15       32.33       39.58     12.61 o 
   0   2  15       60.56       34.50     14.89 o 
   1   2  15      108.65      127.62     30.39 o 
   2   2  15        5.29       21.90     17.52 o 
  -3   3  15      226.19      194.03     31.56 o 
  -2   3  15      107.05      111.36     17.92 o 
  -1   3  15       98.73       83.99     15.91 o 
   0   3  15       12.40       12.48     12.09 o 
   1   3  15       16.36       16.90     15.76 o 
   2   3  15      213.88      172.16     35.57 o 
  -3   4  15       19.21       20.06     13.44 o 
  -2   4  15        0.42       -5.66     10.36 o 
  -1   4  15       11.56       10.85     12.62 o 
   0   4  15      768.82      717.07     57.96 o 
   1   4  15      208.33      229.52     36.81 o 
  -2   5  15       95.66      122.31     24.49 o 
  -1   5  15       87.63       94.34     29.28 o 
   0   5  15        6.48       27.02     23.46 o 
                                                 
